# Supplementary material for: Characterization of mammalian Lipocalin UTRs in silico: Predictions for their role in post-transcriptional regulation
Source: PLoS One. 2019 Mar 6;14(3):e0213206. doi: 10.1371/journal.pone.0213206 (PMC6402760; doi:10.1371/journal.pone.0213206)
Supplement: S1 File — (ZIP) [file pone.0213206.s001.zip]

Archive with 7 entries (7 files):
- S1 File/APOD_preRNAm_2000upstream_hum.txt
- S1 File/APOD_preRNAm_2000upstream_mouse.txt
- S1 File/LCN12_preRNAm_2000upstream_hum.txt
- S1 File/PTGDS_preRNAm_2000upstream_hum.txt
- S1 File/PTGDS_preRNAm_2000upstream_mouse.txt
- S1 File/RBP4_preRNAm_2000upstream_hum.txt
- S1 File/RBP4_preRNAm_2000upstream_mouse.txt
