# Supplementary material for: Characterization of mammalian Lipocalin UTRs in silico: Predictions for their role in post-transcriptional regulation
Source: PLoS One. 2019 Mar 6;14(3):e0213206. doi: 10.1371/journal.pone.0213206 (PMC6402760; doi:10.1371/journal.pone.0213206)
Supplement: S1 File — (ZIP) [file pone.0213206.s001.zip › S1 File/APOD_preRNAm_2000upstream_hum.txt]

>APOD_preRNAm_+2000 nt upstream (until first coding exon)
aggttgcagtgaaccaagattgcaccactgcactccagcctgggtgacag
agtgagtgaaggtcggtctcaaaaaaaaaaaaaagtttcagaacattgaa
tattgttattattacatagggatctgtatagaaagatctagaggaataat
tacaaacaaaataatgcttatctctgaggtgtgggattatgaggtgctta
catttcctgagtcctgcattttggtgctattttaattgttttgaacaaat
gtgtatttattttgggacttaaaaataaacacttgcttagaagataggtc
tgatttgttttatgctgcttaagaatttgttactggctatacattccaga
aacatgtgaagagaggatttccctaaggaatatatcacttaccaatattt
acagaaaaaatgaactgagacctaggaagatcgtgtggcttttctcccgc
tgtgactcctagacctggaccttcagctccatggttgccgacttcagtgc
tgagggctaaaatacatagatatctccaactccaacatacatatttggaa
acttaggcaacagtgctttgtggaaaactgtgcaactgcttagaggagag
agaattttttgtaataggctgaaaagaggctaactgtgtatttcttcaat
gacaggcaattcttggtggcaaatgtgatacaggtgaagaagacagaaac
atacaggctagtgcttctccagaaatacaattgaaatcaaaatcgcgtga
atattacctctggggccttttgtatatcttagaaactcattaagttcttt
ggatagcatccatttaatttataagtatttactgagcacttagtatgtgc
ttagccactggggcacaacacagagtcaaagagacaaactcctggcacgc
ctcaagctcctatcctcctggggaaaacatactaagcaggataatgtata
aataaaggagagaatttcaggtaaagatataatgaagcagggaaagggac
agtgacaagagtgctatttttgaaaggtcaggaagctttttagggaaaag
tgtcatctgatcagggacctggagtggggaagggagctacacagagctct
taggggagggcagcacaggaggtcagcgagaggcaggccctgggtggtag
taggaatttcttatgtttctgaaaaggcaaagaacatcttaaagaaagcg
ctcacaacgtttgggatgttacggatctgtgttgttgttttcatgtttat
agactcagtgctgtaaatgtatctctgttgcttacatattttagaatgaa
tttcatttaggagtctaagtctactacgaaggcactgccttatctaaatg
tctctaaacatacctcctgcctatcacaaagacatagaatctcactcaca
agagtcaaagttgttcattccaccaggagagataaggctggaccaaaagc
acccctgggtttaagtccacactccccaccaccccggcccccacccccaa
gcagtgacagactgtcttgaacttctcgctgcaagggtcataaaagggac
agagaacagagcgacagaagatgtcttctgcattctcaacttttagcccc
agttgttagagaactggtatctcccctacacgtctggctctggtggagaa
agaatgacagcccctacttacaacgaggagactgtggctcagagaagtta
gggggctgcccaggatcctggagaaagccagctttgactcataaccctcg
cgccattacctgactcccattagtggagtcaggaactccatgttccactt
caggaaatgagcttgttgatttttcatttacacaaaaatgaaaaataaat
accagatgtttgaaaacatgttgcaacacgtcctgctggaacttaaaagt
gcattctgaccaaaaaaattaaattagaaaatccacatagcaaaaaaaaa
aatgttttggatgaaaatatactttatctttctctcacacatactctctc
TCTCTCTCGCACACATACCCACACACACACACACACACACACACGCGCGC
GCGAAAACAATATCTCATTTCTTCTTCAGGGAGCAGCTGTGAAGGAAATC
GGGGGAGGAGGATGGACACAACATCCCATCTTTGTGTTTCGATACAGACT
AAGCTTTTAGGCCAACCCTCCTGACTGGATGGGGGCGGCGGGCGTGGCAT
GCATGAAAAGTAAACATCAGAGACCTGAAGAAGCTTATAAAATAGCTTGG
GAGAGGCCAGTCACCAAGACAGGCATCTCAAATCGGCTGATTCTGCATCT
GGAAACTGCCTTCATCTTGAAAGAAAAGgtatgtactgtagttttaagct
