# Supplementary material for: Characterization of mammalian Lipocalin UTRs in silico: Predictions for their role in post-transcriptional regulation
Source: PLoS One. 2019 Mar 6;14(3):e0213206. doi: 10.1371/journal.pone.0213206 (PMC6402760; doi:10.1371/journal.pone.0213206)
Supplement: S1 File — (ZIP) [file pone.0213206.s001.zip › S1 File/APOD_preRNAm_2000upstream_mouse.txt]

>APOD_mouse_preRNAm_+2000upstream (until first coding exon)
agtcctagaggcctccttccttccatcatcatataaacaacacctgtcttttgacattttggaaggtggagtgtttgtagaagcttcgcctaaactcata
aaaactttgcacccattttcaagggctcttggaatctctgtagctctacccaacaggcctaagccaatagcctttcccacacactgaactttaaagggtg
ggtggcatagagtatatgcattctactgcatttcagaaatgggcaggaccataaaggtcatctattcagctctccctcaagctcctgccaggtgtgcaga
tggagaaactgaggcctggaagggaactggactatgacagggccagctgtccacccagagcctctctgccatgttcccacctgcatccatcttggtgcct
ttcagaaaatgcctgcctgtgagacctggtgagctctgtctcaccatgcaccagcgacaaccagtcagcccatgtctaactccgacaaacgtctcattac
aagatgttctcatgtgagctgaagcacacccttgggctctgtgggaggattcagaacaaggctaactccccttgcctgcatggcttccagagacaccgtc
tggatgctttgagttttcttcctatagctgaaagtccttcagaggggagcatgttttccatgttctgtccaattggattcacttaacactcactgacaga
acatgctattgatgtatatgtacaactctgagaaaaagataggtgctttaggacatatcatttcctatcttctaatatcataggaagatcatcgaggtga
atttacttttcaaaaaataagcttaactataattttaactaactaccaaataacttaaaggtaattcttccaaaactggtgcatcctggaccaggcacta
cctgaattgcaggcacactgagggtcaagcacactgggcttctccttgggaagtgctggtctgagtacctattgtgtgcactgcatcggagctcacatct
ggaagccacctgtgctgaaattgaccctgttctctgttaaggtctccaagagcacgtgtgtcactttagctacagtccctaagctcaagaatattaagca
gatgtcccatggcaaagcaaaatgtttgcatgggtgaatagattttaaaagcaaacaaatacatgtagcctttgaatgaacaggaaccatatccttttaa
tttctttctttttttctacatggtcctctgtcctcaagcctgctatctagttcaggctgtcctacagtggggatctctgcttctccagtgccagggttaa
aggattacaccactaggctaagccaaacacgtatgctaaacaaaaccgttttgtgtccagctgttcagtactctaatcacacaaataattccagtttttg
gttgatcttactgccaggtgcagttgagtcacactagaaaactcatctggtgctgtcttgccacacaggcaatgttctcatggtctccttttgatagggg
ggaggggtgtggagcagaagcagccatcagggcaagcataggcttagccaccccctccacctaatcacctgaaaacgggttccaataacacttaccttag
aagtctgaggaaaatgagatggagcctgtaaaagccttcagttggtgctcactgtcagtttctaactgaaatgaagacagtgggaatcagggtggtctct
gctttacccatcggttaccccaagtgcaagctccaactatgaacgtacctctcagatcagatgactgaagtttccacccagaatcctccaagtgaggtgt
gtggcttctcccaagtcactttataggctcccatcaggcccttgccctttgatagtcaggcatgccacacccaccacagcttgggggaaactggcctcaa
agctgagctctgtgtggggcacaaagatgggatgctgtgtctgtcccctcacttagtttccttcacagctgctccctgaggaagaaacaatgagatattg
acaatatctcattgtttcttcctcagggagcagctgtgaaggaaactaagtgaggggacagacacagcatcccatctttgtgccccacacagagctcagc
tttgaggccagtttcccccaagctgtggtgggtgtggcatgcctgactatcaaagggcaagggcctgatgggagcctataaagtgacttgggagaagcca
cacacctcacttggaggattctgggtggaaacttcagtcatctgatctgagaggtacgttcatagttggagcttgcacttggggtaaccgatgggtaaag
cagagaccaccctgattcccactgtcttcatttcagttagaaactgacagtgagcaccaactgaaggcttttacaggctccatctcattttcctcagact
tctaaggtaagtgttattggaacccgttttcaggtgattaggtggagggggtggctaagcctatgcttgccctgatggctgcttctgctccacacccctc
ccccctatcaaaaggagaccatgagaacattgcctgtgtggcaagacagcaccagatgagttttctagtgtgactcaactgcacctggcagtaagatcaa
ccaaaaactggaattatttgtgtgattagagtactgaacagctggacacaaaacggttttgtttagcatacgtgtttggcttagcctagtggtgtaatcc
tttaaccctggcactggagaagcagagatccccactgtaggacagcctgaactagatagcaggcttgaggacagaggaccatgtagaaaaaaagaaagaa
attaaaaggatatggttcctgttcattcaaaggctacatgtatttgtttgcttttaaaatctattcacccatgcaaacattttgctttgccatgggacat
ctgcttaatattcttgagcttagggactgtagctaaagtgacacacgtgctcttggagaccttaacagagaacagggtcaatttcagcacaggtggcttc
cagatgtgagctccgatgcagtgcacacaataggtactcagaccagcacttcccaaggagaagcccagtgtgcttgaccctcagtgtgcctgcaattcag
gtagtgcctggtccaggatgcaccagttttggaagaattacctttaagttatttggtagttagttaaaattatagttaagcttattttttgaaaagtaaa
ttcacctcgatgatcttcctatgatattagaagataggaaatgatatgtcctaaagcacctatctttttctcagagttgtacatatacatcaatagcatg
ttctgtcagtgagtgttaagtgaatccaattggacagaacatggaaaacatgctcccctctgaaggactttcagctataggaagaaaactcaaagcatcc
agacggtgtctctggaagccatgcaggcaaggggagttagccttgttctgaatcctcccacagagcccaagggtgtgcttcagctcacatgagaacatct
tgtaatgagacgtttgtcggagttagacatgggctgactggttgtcgctggtgcatggtgagacagagctcaccaggtctcacaggcaggcattttctga
aaggcaccaagatggatgcaggtgggaacatggcagagaggctctgggtggacagctggccctgtcatagtccagttcccttccaggcctcagtttctcc
atctgcacacctggcaggagcttgagggagagctgaatagatgacctttatggtcctgcccatttctgaaatgcagtagaatgcatatactctatgccac
ccaccctttaaagttcagtgtgtgggaaaggctattggcttaggcctgttgggtagagctacagagattccaagagcccttgaaaatgggtgcaaagttt
ttatgagtttaggcgaagcttctacaaacactccaccttccaaaatgtcaaaagacaggtgttgtttatatgatgatggaaggaaggaggcctctaggac
taaagatggtggtcccaccacagatttgctccagagaacttcagcagccaccccctccccaacccgccccagctggcagctctcgctccttacataactg
ttcttgttgaaaaccaggcaacaaaaccttcaggaagaaaaggctattgattattaaagttatttggaggttcagagactcataataaagtggttataat
tgttcctgttatgacacatcctttgaaatgctcagatctgagaacactttgcttgcattgactcagtcatcacaggcagaaaggcagcgagctggaaata
gctcatgtgcggtgagaggcaaggaggcacaaaaggggaacagagggaaggcaagtcagggagaaaggcagagaggagcccaaggtctccatccatagcc
tgaactgactgaccgccatctcactcccctgtccactcccctccccagggttgtggccaccagaggacttgtgtatggaaataaagttggacctacacat
cagctgaccgctcttctccagttaaatgcacatcctctatgcaaagcaccctcagcaaacggggaaaacatttgggaaatgcaatcctgattctgctttt
caaaatagcaatgctaatgtttagctgggcaaggtagcatgtgtctttaattcccagcacacgggaggcagagacaggaagatcgctgtgagttcaagac
cacttcagtctacaaagcatgttgtctagccaggactaatggtgagacaaaataaacaaacaaacaaaaatctaatatttactgagctcggtgtcagatg
ctactctgaacattcctgttttctctcttttttggcgggggtgtcttcttatgtcactggagctggtctggaattggtggactccagtgtcgtcccacct
aggcctccctagtagcccccttcaccagcacctctgcctctattttatcctgcttcattttcacaaagattcatgagataggcatgactcttagtcctac
tttataggctaaggagcaacagcccactttgcacagttacacttagtaggtgacagagccagagttggaactctagctgaacaacgcttgggtccctcct
cccccaccccaccttatgctgcttggcttggcctgacaataagacaatggcggacagcccagtaagacaatggcaaggataaaatgtgaggctctgggga
gccttccctgatggacaccatttttccattcacgaaccttttgacttttcagtgcccctctttgcctattccccacatacagactacttttattccagaa
accagtctctcctgagcctggcatttccaagggatggttctgaggagaatcagacaggattcccactctggagaaatatgcaatggggcaggggaggggg
tggatccatgaaggaagctaatccaacaagagatgcttgaaaagaggtatcaaggctctgaggcgatggccttacagctgctgggcagccaggctggcag
cggctgccggatgcagctcctcggtgctgaggagaattccaactgaataacatagtccataagggctctccatcactgtgtgtcgtcagtcactgtgtca
tccggagacccagacaccgccatttgcattttctccccaggcctctcctgcagccaccccaccccaagATGGTGACCATGCTGATGTTCCTGGCCACGCT
GGCGGGTCTCTTCACCACAGCCAAAGGACAAAATTTCCATCTTGGGAAATGCCCGTCTCCTCCTGTGCAAGAGAATTTTGACGTGAAAAAGgtgaggtaa
ctcaaacgccccctgtgttttgagc
