# Supplementary material for: Characterization of mammalian Lipocalin UTRs in silico: Predictions for their role in post-transcriptional regulation
Source: PLoS One. 2019 Mar 6;14(3):e0213206. doi: 10.1371/journal.pone.0213206 (PMC6402760; doi:10.1371/journal.pone.0213206)
Supplement: S1 File — (ZIP) [file pone.0213206.s001.zip › S1 File/LCN12_preRNAm_2000upstream_hum.txt]

>LCN12_preRNAm_hum_+ 2000 nt upstream (until first coding exon)
cctgcggccactggcatttgtttgataagcatttctgaaggcccactgtgtgctgggccctgggaccaccaggtgggctggtccctccccctaggaactt
acaagtccagggatcagccaccaatcggccacagtgggcagggatgggaggagaaggcaccttggagttggtcccaaagcacacggcctgggtgggggca
gggaggagccagcagctgcttcaggggggtccccatcccacgggcggggctccccctgccgtgcccacctgttcactaagctgctagaccccaggagggc
aggcaagtcaggtggtgggaaggggaggcaggggccctgactgccgggacctgggaaggagaagggcccaggaggtcgtacccttgcatcgccttccccc
actccagctccatgtcccagagacccatgagatagcagggcgcagcagaagggctcagggttcagagctggcaacgccgggaagactctaggcctgagcc
ccaggaaagcctcctccatgcctggccccacatcccccaaacagaaagtgagggtctcatctgggggcaggaggagtcgggtagctggccacggtcacaa
gcttcagggagggctgaatgtccgaggggtggcgccagagacccacccgatgaccttgggtgctgtggttggtggcagagtggcccagcctgaccctcca
cgcctctgactgcagggctgggtgggttcccgcactgagtgaagtgcgtggccacttggctgtgtgctctgggaccagaggatgtgcagcgcaaggatta
caaggcatttcattttcacagaagcattgaatgagctctagttaaatttcaaacactacataaaatcacgatagctctgtgtgaatcattgttctttaaa
atagtttgcataatttggctgggcgtggtggcttacgcctataatcccagcactttgggaggctgaggcgggtggatcacttgaggccaggagttcaaga
ccagcctgtccaacatggtgaaaccttgtctctactaaaaatacaaaaattagctggtcatggtggcaggcgcctgtaatcccagctactccagaggctg
aggcaggagaattgcttgaacccaggaggcagaggttgtggtgacccgggatcatgccactgcctccagtctgggcgacagtgagactctgtctcaaaaa
aaaaaaaaaaaaaaaaatctatggaaatggctgggcgctgtggctcacgcctgtaattctagcactttgggaggctgaggcgggcagatcacttgaggtc
aggagtttgaaaccagcctggccaacatggtgaaaccccgtctctactaaaaatacaaaaaaaattagccaggcgtggtggtgggcgcctgtaatcctag
ctacccaggaggctcaggcaggagaatcgcttgaatccaggggacagaggttgccgtgagccgagatcgcgccattgcactccagcccgggtgacagagc
gagactctgtctcaatttatttaaaaaacaacaacaaacaacaacaaaactatgcaaactggctgggcacagtggctcacacctttaatctcagcacttt
gagaggctgaggcaggaggatcgcttgaggccaggagttcaagatctgactgggtgggcaacatagtgagacctcatctctatttaaaaaaaaagttttt
tcatctatagaaactaacatttaattgttagcagtcttgcccaagacctgcggggtcaggagtccaggactgtcctgggtgcccccgccttgcctggacg
tgagagtgctgtgtggggccccgggagcccctggtcccacaggcagggccgacaggcaggtgccgtgcccgtcctccctgcccacgcaggtgctcagagg
gacaggtgggccaggactcctccatgtggggacgaggcaccctcctccccagccacgccccaaccacccctggccccccaccccacccccaaggggcctc
ccagcgcccaggaccgtgtctgggaaaaggtctttgcccggagagtgggaagagagaggggagggtgagcagaggacaggccgggagttttccgggaacg
gaggaagagcagtggagggtaagtctgtccttgttgctgtggggaggccgagatgaaggcgatgggttgggggtgggggtgccggggagcgaagcagagg
gaagagaggacctgatgggaggggtcaatgggagaggccccagggaccggtccccacggtgggctgggggtccagggtgctgagtggaagcggcggtttc
cctcccgcctctcaaggacgccttgcagaaggcgcggctgctcctccccgtggcacgcaagctcccgggcaccgcctcccgcctcggcctcccaaagcgc
tgggctcactggcgtgtgctgccgcgcccggcccgcccaccccaggcggtatggaaggccgaggtcagagccaggactcccccgggagccccgcaggtgc
ctcaaggcccgcgtcctgcacggcccgttccagcgccgccggcccagccaggcaaaggcacctgcagggccctgattgggcggcggaggtcacgtgccca
ccctccaccaatcacgttagacgggaggagcagcacctgcgtctgccccgcggtggggggaggaggcgcgccgaacccattgtcgtgtccgggaggctcc
tgcaggggacgtggggggcacagaggttaacggcagcagccagtggctacctggaggcacacacagaccccccagggcggcaggagtgggtctgggggag
ggagcatggggcctgaggcgctgcttggagccgagggaccctcctctgtgtcgaggactcggcccacccgacctctgctgctcagtctctgtgggtctcg
ggctggccagggaaggcccggttttcctcccgcagggccctgcatgggcggggtccgtagcggggactgtcctgtacatgggctgtgtgctgtgatccca
aatctccccagtgccctgcgataagacgggctccgggaggggtgcctgctgcgctgagagcgggaccctggggctgcggacaggcgctcctaggctggct
ggggccagggggatggtggagagtcgaaggcgccttggggagttcaggggaatgaacagattatttccaacttttccttccctgggccagcctcctgaaa
cgctagcgttgtgctggtgagacaaggcacagcaagctgcccttctacgtgggcagtgaggcctgggacagagcccagccctggagccctgaagtcctgg
gggctgggctcttcgagtggccaggctggggctgccacccagggcaggctgccgaggcccagggcacctcctgggatgagcctaagtcccttgtaagcag
ggctggatgaggggaggaggtggccaggacagggaatctggggtgggagggggcagccaggacagggacctggggggcctggacagaggctcacaggcca
ggcacacggtgagtgggaggcacctggctcacccttggtgacccctaacatggagtccagcacccagaggcttcagctacctgtgaggatgggaggagag
gtcaggaaggggactccactccctagccccatcgtccaaggggtgccagggcagctagaagccccaagcctgccattgccctccctgccagccctctgtt
tacattttatttttatatttttagagatgagatctcagtcttgcccaggctggagtccagtggcacaatcatagcttactgcaggctcaaactcctgggc
taaagcaatcctcccacctcagcctctcaagtagctgggaccacaggtgtgcaccaccacccccagctaacttttaaatttttttgtagagatggagtct
cgctatgttgtccagggtgatgtcaaactcctgggcttgagagatcctcccaccttggccccccaaagtgctgggattataggcatgagcctctgtgcct
ggcctactaatcctttcttttaggcaggaccagcatggggtgcccactcccattagtggggcttcccagccctgcccctccctctgggcagagactgcgt
ttaaaatgccccagctgtcctcaccaggttgcctgggtgctctgcaggccccagcctccctcctcgcctgctcgggccacctccaccccggcctcatggc
cacagggcccctccctggtcctgttcttgctccagggccacggcccacgctgcggttcaggcatgtgtggagccaggcagggtgggggtaggggggcggc
tggcaggcccaggccctgcagggggaatgcccgggtttggccacagctgggccctgtcccttatggctgcggcaggtcacgctgtctgcctgggacgcaa
cattctgtgacagggaggaaggctggggcaggctgcgtggggcctctgaacccccagcatggggcacttggaagggggctgaagggggcagggcctcaga
aatgagaagaagaggtggaaggtggacctgggggcccctcctaccccacctggctggaacccaagagaccgcaggtgggtgggtgggacctgaggagagc
ccacaccaagcctgccctgggcaccacctctcctgccagtcctgaggagggaggcagaggggcacacccccttgggaggggcacctgctgggtatgtgca
tgaagaggtgggtctctgggtcacctgcccatggccacttccttctctctgtccctgtgggcccagcagctgccaggATGAGGCTGCTGTGTGGCCTGTG
GCTGTGGCTCTCCTTGCTGAAAGTCCTGCAGGCCCAGACCCCAACCCCCCTGCCACTCCCGCCCCCGATGCAGAGCTTCCAAGGAAACCAGgtacagggg
ttttgacggaaggagaagcagccggctgggtctgagtgcagggagaggct
