# Supplementary material for: Characterization of mammalian Lipocalin UTRs in silico: Predictions for their role in post-transcriptional regulation
Source: PLoS One. 2019 Mar 6;14(3):e0213206. doi: 10.1371/journal.pone.0213206 (PMC6402760; doi:10.1371/journal.pone.0213206)
Supplement: S1 File — (ZIP) [file pone.0213206.s001.zip › S1 File/PTGDS_preRNAm_2000upstream_hum.txt]

>Ptgds_preRNAm_hum_+ 20000 upstream (until first coding exon)
caccctccatggcgcccagcagaaactgccctaggctggagggctgggaccgtggggtgacagaggctgcggaggcctgtgaccaagggtccctgcccag
ctccacagcacctggcagcccttgcccctgctaggagcgccctttcctcaccgctggctcttctcagatctgtggccccatccccctgggttgcctcaaa
ggaaccccagagtgagaggcaggagcccccatctcaggggcgtgggcccaggctccctgtgtgccaccccacgttcccccgatgggaggcaggagtccct
gaagatccaggcccagccctgaccgggggtgggcacagaggtggggagcagcctctgggatcgggtctccacctgtgccctgccggagccagcccctgcg
ctgaatggtacttccggcttctggtctctgtggggagcggtgcccagcctggtgctacagtgacccaggggtccttaggcgaggccctcccaggcttggc
ccctgcccagaccctgccctcctggggagctcccgcccagcccctaaatgggtgaggtggggacactttagccctgaccttccatggccgagctgggcgc
ttcctgaagccagactgggcctcagaggtccactgcaccgggatcctggagctgagcttctcgaggccaggggtgtgggtgtggtgtcgggtgtgggtgc
gggtgtggtgttgggggttgggccgccccctcctcccggccctgctacctttgggatgcggcagcctctgaccagcctgctggaccccacattggacaga
tcgttcagcacccccaaattgccatctgtcccccacagacagccagcctagccctggctccaaagctgcagaattggctgaggcttggccataaccgtct
ttggaccccatggccagcaatgcacatatgagcctcaagtcccagggacatatctgctcccctatcctctggcttgtcccgggctgccctgtcctctgcg
ccgtccccggctgctgggcgggcctgacctccagggtggtgctgggagaggtggccagaggcagccagaaagggtgagcggagaggtggccgtcccccat
gtcagtgaacacccaaacagacaggcacagagaggagggctgggtgaagagtgggtcccatgtgctttgagcagctcagagatgccctgaggaggggctg
tcccacgtggcccgtccactcaggcctccttcaatcacagagcagctcccttgacgcagggaggccttggggagaatttcttgcccctagaggagccctg
agctgcccccaccgcacccggccctggtctccccggctacaatctcaggggtgctcctgctctgcccctgacttgtccagaacactccacagcgtctcag
tgatcccgggcactgcccttccctatggaagatcctcagcggggcagctctggcaggagtgagcctctggggccgtgaggcttgggtacctctgaaaggt
ggggtgtagaggctgcccctccccagtcccaggctgggggagttgatcccaggctgcaggtgggtggggctcacgaggtccccatgagtttatttgaggc
tggtggacactcagtcgagctcagctcccaccagtcactgggacagcctcggccctcaagggcaaaccattggtggggatgctggacagggtcatcactg
cccccggaggatgctggccggggccccagggtggagacagcttccctccaggaaaaggttggggtcagttctgggagcttaggcccaggccaccaggctt
gtccatgacctgcctgggccgcaggcagggggatggccttggtgacctcttagggtggaggccaagtctttgcattttgtgactcaaagagactggttcc
cagagagcagggtggggcggccagccttcttcctgcccagccctccgccaggctccactaaggtcctgcctggcagccaagctcagagcaaagggaaggg
cacagagagtgtgcagggtggtccttgtccctgcccaagctgcaagaggctctgcgaaggtccctcctgcccctgtccaccttgcacagtcctagccggg
ggaggaggggagaaatctggcgtgccaggagctggcaactgcccagcccttcctggatgtggtgagagatgaatctccagccctcgggtgggcccaggtg
cacccatgaatcagggctcgtgggcagctcccactcactggtcctcactcagccgtgtctggggagtgtctctgaccacctgctggccatcttgaccaca
ggactgaggagtccgtcctgaaccgaagcatgatcctgttagctcttccagctctccaggcgccaacgaccatatggtctcggtaacgactggtcaggga
ggagaagggacatgggacctgctgggctttctgcagcccactagaaaatggggaagaggaggggcttggtccctgttccaggcactgggtttgagggctg
gacacccgagatccctgggaacccctctggctatgggaggacccggccccatcagacttcagagtccctccctggcaggtgacccaggcctgcccagacg
gaagccattcagacccagagccacgtgtcctgggtctccctgccccgggccacccgccaccacaccccagagcttgctcaccaccgggaggcgctcttgt
cctggaccagcctagcctgggttgggacctccagccaggccagtcagcgagccaccagccccaccagagtggaatgacagccaggactcagctggcagcg
ggcaggaggccagtcttgtggtgatatcccagccgcaactctcttcctgcccctcccctgtcctgacggcagcccccagctctgtagctgagccaggctt
gcgggccacgcggggtcccgggtttaggcaccccacccctatctgttccaacagactctccctctcagcccatggcacagatggcatctgagctagcagc
acgctgctgcttcaggcaggggttgataggaggtccaggtggaggagtgggttctcaggactgccttggcccccctgcaccgctgccctccttctccctg
cctctcaggtgcctcccggctccctgggactcactccctcaccttggcctctgcctgggatgctacccggccacccccaccagccctgacaccagtgctg
cccactagcccctgctgctacataggcatgcgcctcccccagtctgggctccttgacccccgggcactggggaaggggaacaaggaagcagtccacacca
gcccactcccagggctcgtgcgcccccagcaagggatgggccacagaatccaggaagaagacgggctccggcccccagtggtcgccagcagccccgtaga
agctcaccaccccaccccatccgactcactcctgctctcatgtacatttcccagctccccacccgggctcaccttcagaccagcggcagcgctcacccac
cacgcctgccagggaagctcagtcccaacagaatccagagagggcccaccacatgtgcctgcctgtgacggcctgtgacagggccccagccagggccaac
gagctggaggggcccaaggagctgggtgcagcgctggggtaacaggacagccccacggggtgctcccgagtctggaccagactcggggtggggaggccca
gactcggcggggggcagacttggggtggggggattgctgggggaagttggggcctctggcaagggatagggcctgtgctcaagcccaaaggtgccccagg
ctgaaATGGGCACCCAGGGGTCACTATCAGAGCCCCAACAGCTGGCCATGGGGGAAGCCATGCCCAGCAAACCTGGCCCTCGGGACCCTGCGGGCCAGAT
CAAGTTTCTCTACCTTGGCCTGAGCTTCTCATCAACACTTCACTTGCTGGGCGTTTCAGGACCAAACTCTCAGGGTGGAAGTGGGGCTTGTGTCCCCTTC
TGGGGTGGCAGGGCTCGGAAAGGGAATGATGGTAGGGGCTGTGAGATGTGGGTCCTGGCCCCCAGTGGGAAGTCACCAGAGGCCTCGGAGGCGGGCATGG
CTGAGGAACACAGCCCCTGCCCTATCAGGGCCGCTGGGTTGGTGGGCCCTGCCAGCAGGAGGAGGGTGGGCAAGGTCCCTGCCAGCTCTGTCTCTGGGAC
CAGTGGGCAGGGGCCTCTGCCTCACCCCCACGCTGCCTCAGCTGGGGCAGCAGGCCCAGGCCTCTTGCATAAGCGCCCTGTGGGGGACGAGGCTGCAGCT
GTGCCTGGCCACCCCATCCCCCAGCATCACGAGTGTTCAGTGGGCTGTCCCCGGGCCCTGGGTGGAGGCCAAGCCTGGCCCATAAATAGGGGTCTCCTCA
GTGCCCTCCGCTCCTCCTGCACACCTCCCTCGCTCTCCCACACCACTGGCACCAGGCCCCGGACACCCGCTCTGCTGCAGGAGAATGGCTACTCATCACA
CACTGTGGATGGGACTGGCCCTGCTGGGGGTGCTGGGCGACCTGCAGGCAGCACCGGAGGCCCAGGTCTCCGTGCAGCCCAACTTCCAGCAGGACAAGgt
gaggggctttcc
