# Supplementary material for: Characterization of mammalian Lipocalin UTRs in silico: Predictions for their role in post-transcriptional regulation
Source: PLoS One. 2019 Mar 6;14(3):e0213206. doi: 10.1371/journal.pone.0213206 (PMC6402760; doi:10.1371/journal.pone.0213206)
Supplement: S1 File — (ZIP) [file pone.0213206.s001.zip › S1 File/PTGDS_preRNAm_2000upstream_mouse.txt]

>ptgds_pre RNAm_mouse_ + 2000 upstream (until first coding exon)
cttctccggtggagcagtccagcctgagcagcattgtggatgggtgcgga
gtaaggtggggtcctggggctggtccagaaggggtacacaggagtgtgtg
gtcagcaaaaggcccataatggcttggaaacaaggcagcccctacctcac
caggcagggttgactttggaagtagaaccaccaagagtcagtctgagtgc
catggtccttccaagaggactggattacttcattgtcattaaaaaccaca
gtattccttgcaactgctggaattgtcaggctgtccctgactctgttgcc
tgcctgtggatcctgttcccctaagtgggctgccttgtctggcctcagtg
ggagagaatctgcctagccctgcagagacttgatgtaccttggaggagag
agatgggagggggagctactaccttctcagaggagaaggggtgggggtga
gggagaggctgtgggagggaggactaggaagaggggcagcaatcgagctg
taaataaataaataaataaataaataatgggggaaaaatcaaaccacggt
atctgggcagaaataactttagagaagaaagatttattttgaggcatgga
accaggaacaatggagaagagaaagcagcaggaacagaggccaaaaatca
ccttcaaaggcccttctccagcgacctacttctcccagcgagaccacacc
tcctaaaggttccacagatccccagagaactgtcatccatcagaggacgt
ttaagcagagtgctggggacatgtcagatctaaaccacaagaggcttcca
cacttggaagtacttcccattactctgcttcagtcatctacaggacccca
cacacaggttgatgctcccaggttttgccatgttgctcttctgtttgttt
gtttgtttgtttgtttgtttgtttttctgagacagggtttctctgtgtag
ccctggctgtcctggaactcactctgtagaccaggctggcctcaaactca
gaaatctgcctgcctctgcctcccaagtgctgggattaaaggcgtgcggc
accaccacctggcatgttgttcttcttgcccccatcctcagcccctctgg
agaaaactcccagatcagccgctgggcctggctggggtcgggctctgtgg
tcagcttccctctgacagatcctctctccttaggttctgggcatggatgg
agctgagtgttctgggcagggaggggctgaggtgggctgagtaaaggggt
tctggaatctacccacttccggtagccccaacattagtgagaaagcaaga
gaccttcctcacaaagaccactcagatgttcatgttaaatgatcctgtgc
cccagaacccaggataaataaatgttcctgggccccagggacgggatgaa
gggcagtgtgggctggctctctctctcttctgtggtcattggtgtcccat
ccagagacagatcttggaagccaggaggaagccacagactctgtcctcac
ctatagtagcttgaagcccaccgcttcacccttcccacccaccacctcta
tgggagcccaaagggccaccatgtgaaccccagaagctgaccacggggga
ggctgtactcaacatgccggttcttggatttgcttcagggtagagtgcgt
gagcttctttatcttggtgagggttcctcatggcctcatgactgctagcc
tttcaggaccaaatgttcaaggcacaaatggtgctttgtgttccctgctg
gggtcatgggacttggagagggatgataggtagggcttgtgagaagcagg
tcttagccctaggtgggaagtgactagattttccagcagcagggaagcgc
cagagtacacacccggcaccatccccactgtgaggtatgtgggctttgcc
ggcaggagtgggcaaggtctgagccagttctgcctctggagctggggatg
ggggcaggcagaggtttcttcttctaggaggtgtggggctcagctggaac
ctcttacataattagcagatgaggctgcagctgggacagccaccctccct
cacaccaacatcacgagccttcagtgggcagtccttgggctttgggtgga
ggccaagcctgactcataaatagggggtctccacagtgccctctgctcct
tctgcccagttttccttgctttgtccacattgctggcatcaggcccaggc
acctgctctgctctgagcaaATGGCTGCTCTTCGCATGCTGTGGATGGGT
TTGGTCCTCCTGGGTCTCTTGGGATTCCCACAGACCCCAGCCCAGGGCCA
TGACACAGTGCAGCCCAACTTTCAACAAGACAAGGTGA
