# Supplementary material for: Characterization of mammalian Lipocalin UTRs in silico: Predictions for their role in post-transcriptional regulation
Source: PLoS One. 2019 Mar 6;14(3):e0213206. doi: 10.1371/journal.pone.0213206 (PMC6402760; doi:10.1371/journal.pone.0213206)
Supplement: S1 File — (ZIP) [file pone.0213206.s001.zip › S1 File/RBP4_preRNAm_2000upstream_hum.txt]

>rbp4_preRNAm_hum + 2000 upstream (until fist coding exon)
ggagaatggggacaggtacaaagatgaatgaaagaaacatggtctgtctctccatgaagcatggcaaggaaatgaatgaaattttgtgtacattatatac
gatctataagatgtaatttaaaacataattttacctacaggaaaaggagcaagaaaaatatttgtaaaggaaatatttgctttattttctgattcacgtt
ttcatcatagaaaattttaaaaatacaaaaaggcgcaaagaaaaaatctttcagcgtccctaatcctatctcacagagatattcactatgaacatttttc
cttttgactttacatatacacatatttgaaaagttaatgtatgaggattttttccaaagtactgaagttaagaacatcagttgacctgaattaacttatt
tgtaatcatgaagaaatcctagaaagaatgccaaagtaaactgttttcctctgctggtatctggagcactaaggtccatgatttatcattaaaagaggag
gggcagaggaatggttacaccaactttcttttttcttttttcacctcaaatttttactctgaaacaacctttaaacacccaacaaataaatgaaaacttg
ttgctgcatcaaaaccatcatcgaaatgaactgaaatacccttcattattcaacctacagtgtgtgcaagggccaccagaatgtgttctaggagaaatgg
ctgcaaggccagggggtattaggagaacgtttctggcaggaataactgtccaaaggcaactgggctaagctaggagctctctatcactaaagaacctgga
gcaaaaactggaagacctctcctctggaatgccgaagaggggatccaagtattgggcaggagatagagaggtgccctaaaatcctttcccacccagggtg
catagatatataccccatagggtcctgcaggagacgatctgaagcagaacttatttgagctgtttgggattacacagtcttctataaaactggcccaatc
agaagatttcctagtcagcttgttgtccagaaacaggctttcctagctctgcggcggttaggagttaaatgcatcaccgttggctccccagacactgctg
ggactcaaatgggtgcaagagtgaaggggaaggtgggaaaaagatggagaagcaggggggaaggaagccacagatgtcatcttttcaggatgctcagaat
tagccctaatgccctatagataaaggattggtctgagaaccaatcaactccttatttctgtttggcagccaccttcctcttccccgatctcctcttattt
caggtcgggctgcagcaaaatggcccaaattgatctcgaatctttccaatttaggccatggagacacaatcgatattgtatggaaagaatctcaagaaga
gatacttctttgccacatcatgaattctcattccgtcattctcatcctttgattggctgctttgatcaaacgagtggaactctaacttcgaacagaaaga
gaaaaacagggtcagtaaattgtgccatcacacaggaaaatacctaaactagtcacactgttttgattcaattggctactgaagttatagaatgttgttt
actcttctctcctttgtctactccccagccaacaaaacaaccgaccttagctgttttgaaaataaatgaaaattccaacatgggtttgaaataaaattgc
atcataaacaatcggtaggtgtttttcaaagtggtttcagggaagtgccacggagtaagcaggcgaccaccgaggctgctaaaatatttcctgtcctgac
cagggttgcgtttctggagaatatttaacagggagggttttaacgcttttaaagatgttgaaactaaagaacaaatattgaccagagggcaccacaacgc
tcctgaaagagagtaaaatacatcctttataaaatgaaaaactacttggatgaattattccaaaattcctgcacaagtggacctcagaaggcagacggaggc
gcgccaatttggcatggccagggcctgggcactcacgcaccagggagcctcgcgggtccgctctcgctctgtgaggccacggtcttcccgccaggttgac
tcgagcctcctgccagagccactggccccggaggccaccctagaccgcagctggcggccgctggcacgagtgcagggtaactgagccagggccgctggcg
catttggcctggccgaggccaccccgcgcggccgctccactgtgcccgaggctgtcctggaggtgaggccggcccacagggaccctgcccgtgcccgggc
tccggtgagtcagggcgcgttatgcaagtgcccccggcgcctccccttcggtctttcaccccgcgcggttacgaaagcgcgaccccctccccccggcgct
ataaagcagcggggcggccgcggcgcgctcgcctccctcgctccacgcgcgcccggactcggcggccaggcttgcgcgcggttcccctcccggtggtgag
tcgcggccggggcctcggggccggcggcgggatgggccggggtggggtggggtggggtgaggtgggatacggcggcgggggtcggctgccgggcactgac
ggaggcgcgtctcccgcagggcggattcctgggcaagATGAAGTGGGTGTGGGCGCTCTTGCTGTTGGCGGCGCTGGGCAGCGGCCGCGCGGAGCGCGAC
TGCCGAGTGAGCAGCTTCCGAGTCAAGGAGAACTTCGACAAGGCTCGCgtaggt
