# Supplementary material for: Characterization of mammalian Lipocalin UTRs in silico: Predictions for their role in post-transcriptional regulation
Source: PLoS One. 2019 Mar 6;14(3):e0213206. doi: 10.1371/journal.pone.0213206 (PMC6402760; doi:10.1371/journal.pone.0213206)
Supplement: S1 File — (ZIP) [file pone.0213206.s001.zip › S1 File/RBP4_preRNAm_2000upstream_mouse.txt]

>rbp4_preRNAm_mouse_+ 2000 nt upstream (until first coding exon)
tcatgaagaaacccaggagagaatgccaaaataaattgtttttctttgct
gggatctaaaacatcaaggtttgagagaggagggagtggggaaaggagga
gtgggggaagggaagagaggagagagaggaggagattaatggctctgctt
tctaaacacctaggatataaatgaataacattgtggagagaagacacatc
gatatcctccacatttatttgctatacagaaaacatctgagccaccagat
gtgctccaggagaactggttgaccagagggattatgggtcttttctttca
gaaatactcagccagaggcaatgggcttacccagaagcacatcgctcagg
ctcttcaggacaagcagaggacggaatacagtgctggggagatgccagga
ggtacccagaagtccttccctgcgtgcagagatgtggaccacaacctcag
caaacacatggttccaccatgaccttctgagcacgtcttatttgagctgc
tggcttctaccttctttatctgtggttgcaaccatcagtgagccaaaaat
attagaggaaaaggtcgcagaaaaataaaaaccagaggaaacaacctgaa
ctcgctgcacagcaagcactctgttgaacacacgggggaatggtgacaca
ttccacaccctgtggtggcctcacgccatcccacagacccccagcctctc
ctcagtgtgtgtgtgtctgagtactggacaccttcagcttgtttatgaac
catgtagttaggtgttcatgtccagatggctaccaactttttaatcattc
tctaaacaatatagctttaaaaaaaagtttgcataacaacacacaacact
tgtgtctacactgaactcatagttctttgtttacagtacaatagttattt
atataacatgtacattgtattaaacattataatccagagaagactaaaat
acacacaagggtgtatatagattatattcaaatgcatccttttctacaaa
ggatttgtggggcataaggtactggaatcaatgccccagttgaaactgag
aggcaagaaatgcatcctttggtaaaactagtccagtcaaatttcccagt
tagcctcctggccagaaacactcttccctagttgtagagtcctatggaaa
taaaacatggtctctggtgccacagagactacaaggagcacaatgggtgc
aggggtggagagagaaccaggcaggtgaatgtccaaaagctcacaggaag
ctgaaggaggccgcaggtatctctgcaaggttgccaggcatggctaaggt
gcttgttgaaagaaatggcaacttagttctttctgtggcgtctctgtctc
tcctcctttccccatctcctcttatatagctatggcagagtggtcaatgt
actctcatatgctcagactttgggcaatggagacacaaatactttctcgt
caaaaaaaatttttttttttcccactaaatctcatttggtcgaaatcttc
ctccttttaactgctaggttcagtttgacagatcgcaaactccaaataca
gagggaaatgtagagttatatcgtgccataggcaaaaaaaaaaaaaaaaa
aaaaaaaaaaaaaaaaaaaaaaaaaaaaaaatcaacccttcaacagcttt
ttttggctactaccattaaggttatggaattctttccctctcctttttct
cttcctgagccagttttcctcgctgttctggaaataaataaatcctaata
tggcttagaaataaaaatgcatggtaaacacttggcaattatgtttttca
gtgtggtttcaggggagtgtggcaagagaagtggacgatcaaccactcgg
ccattggcgctgagaaaatatttcctgtcctgaccaggttgcgtttctag
agaatatttaacagggagcggtttagtccttctaaagatgatgaaatgaa
agaataaatattgacccaaacagcaccacaactcatcaaagagtaaaata
tgccctttctcaaagggggaaaaaaaaacagccaaaatatgccaaaaagc
ttctcacaacagctcctcagtagaagcaggggccacttgggaaagccagg
gcctggacgctaatgttccaggctacatcataggtcccttttcgctcagt
gaggccaccatcaccacaccatggccacgtaggcctccagccagggcaac
aggacctggaggccacccaagactgcagctggctgccgctgggtccccgg
gccagctcttggccccgatggatcctctgggctggagagtttggctccac
cgagaccaccctgagcggagctcggagcataggcgacgtgggacggcaag
gctgacggaggggccccgcgtgcgttcaggagtgagtcagggagcgttat
gcaagctcggccgcccccccccctcccgcccccggcacctccccgcggtc
tttcaccccgcgcggttacgaaagcgcgaccccctccccccggagctata
aaggaccgacggccgctcggctccGTCGCTCCACGCGCGCGCGAACGCGG
CGGCCAGGCTTGCACGCGGCTCCTGCTGgtgagccgccgcgcgctccccc
ggggacctgcagggcggggtggggcgggagggggcgacgggcggcctcgg
tcctccggccccgcgtttaccctgcgcctgtcccgcagGGCAGACTCCGG
GGTGAGATGGAGTGGGTGTGGGCGCTCGTGCTGCTGGCGGCTCTGGGAGG
CGGCAGCGCCGAGCGCGACTGCAGGGTGAGCAGCTTCCGAGTCAAGGAGA
ACTTCGACAAGGCTCGTgtaggtatcagcccgggttccccgattcctgcg
ggtcagaggtggagcccagactccagtccctagc
