# Supplementary material for: Characterization of mammalian Lipocalin UTRs in silico: Predictions for their role in post-transcriptional regulation
Source: PLoS One. 2019 Mar 6;14(3):e0213206. doi: 10.1371/journal.pone.0213206 (PMC6402760; doi:10.1371/journal.pone.0213206)
Supplement: S2 File — (ZIP) [file pone.0213206.s002.zip]

Archive with 10 entries (10 files):
- S2 File/5UTR sequences.docx
- S2 File/ApoD_5UTR_ALIGN.txt
- S2 File/ApoM_5UTR_ALIGN.txt
- S2 File/C8g_5UTR_ALIGN.txt
- S2 File/Lcn1_5UTR_ALIGN.txt
- S2 File/Lcn12_5UTR_ALIGN.txt
- S2 File/Lcn2_5UTR_ALIGN.txt
- S2 File/Lcn8_5UTR_ALIGN.txt
- S2 File/Ptgds_5UTR_ALIGN.txt
- S2 File/RBP4_5UTR_ALIGN.txt
