# Supplementary material for: Characterization of mammalian Lipocalin UTRs in silico: Predictions for their role in post-transcriptional regulation
Source: PLoS One. 2019 Mar 6;14(3):e0213206. doi: 10.1371/journal.pone.0213206 (PMC6402760; doi:10.1371/journal.pone.0213206)
Supplement: S2 File — (ZIP) [file pone.0213206.s002.zip › S2 File/ApoD_5UTR_ALIGN.txt]

CLUSTAL X (2.1) multiple sequence alignment


ApoD.Hsap      CTCTCTCGCACACATACCCACACACACACACACACACACACACGCGCGCG
ApoD.Sbol      -----------------------------ACACACACACACAGACACACA
ApoD.Mmur      --------------------------------------------------
ApoD.Mmus      ------------------------------------------------AC
ApoD.Pvam      --------------------------------------------------
ApoD.Umar      --------------------------------------------------
ApoD.Sscr      --------------------------------------------------
ApoD.Ccri      --------------------------------------------------
ApoD.Dnov      --------------------------------------------------

ApoD.Hsap      CGAAAACAATATCTCATTTCTTCTTCAGGGAGCAGCTGTGAAGGAAATCG
ApoD.Sbol      CGAAAACAATATCTCATTTCTTCTTCAGGGAGCAGCTGTGAAGGAAATTG
ApoD.Mmur      --------ATATCTCGTTTCTTCTTCAGGGAGCAGCTGTGAAGGAAATTG
ApoD.Mmus      AAACAATATCTCATTGTTTCTTCCTCAGGGAGCAGCTGTGAAGGAAACTA
ApoD.Pvam      --------------------------------------------------
ApoD.Umar      --------------------------------------------------
ApoD.Sscr      --------------------------------------------------
ApoD.Ccri      --------------------------------------------------
ApoD.Dnov      --------------------------------------------------

ApoD.Hsap      GGGGAGGAGGATGGACACAACATCCCATCTTTGTGTTTCGATACAG----
ApoD.Sbol      GGGGAGGAGGATGGACACAAGATCCCATCTTTGTGTTTGTGTTTTATACA
ApoD.Mmur      GGGGAGGAGAATGGACACAACATCCCATCTTTGTGTTT-GGTACAG----
ApoD.Mmus      AGTGAG-GGGACAGACACAGCATCCCATCTTTGTGCCC-CACACAGA---
ApoD.Pvam      -------GAGATGGACAAAACATTCCATCTTTGTGTTT-TATACAG----
ApoD.Umar      ------------------------------TTGTGTTT-GGTACAG----
ApoD.Sscr      -------------------ACATCCCATCTTTGTGTTT-CATACAG----
ApoD.Ccri      --------------------------------------------------
ApoD.Dnov      --------------------------------------------------

ApoD.Hsap      -ACTAAGCTTTTAGGCCAACCCTCCTGACTGGATGGGGGCGGCGGGCGTG
ApoD.Sbol      GACTAAGCTTTTAGGCCAGCCCTCCAGG-CTGTAGGAGG-------CGTG
ApoD.Mmur      AGCTGAGCTTTTAGGCCAGCCTTCCTGAACTGTAGGGGTG--------TG
ApoD.Mmus      -GCTCAGCTTTGAGGCCAGTTTCCCCCAAGCTGTGGTGG------GTGTG
ApoD.Pvam      AGCTAAGCTTTTAGGTCAGCCTTCCTGAACTGTAGGGGTG--------TG
ApoD.Umar      AGCTAAGCTTTTAGGCCAGCCTTCCTGAACGGGAGGGGGTG-------TG
ApoD.Sscr      AGCTCAGCTTTTAGGCCAGCCTTCCTGAACTGTAGGGGGTG-------TG
ApoD.Ccri      --------------------------------------------------
ApoD.Dnov      --------------------------------------------------

ApoD.Hsap      GCATGCATGAAAAGTAAACATCAGAGACC-TGAAGAAGCTTATAAAATAG
ApoD.Sbol      GCACCCGTGAAAAGTAAACATCAAAGACC-CAATGAAGCTTATAAAATAG
ApoD.Mmur      GCATGCATGAAAATTAAACATCAATGACC-TGATGAAGCTTATAAAATAG
ApoD.Mmus      GCATGCCTGACTATCAAAGGGCAAGGGCCTGATGGGAGCCTATAAAGTGA
ApoD.Pvam      GCATGCAT-AAAATTGAACATCAATGACC-TGATGAAGCTTATAAAACAA
ApoD.Umar      GCATGCATTAAAATTGAACATCAATGACC-CAATGAAGCTTATAAAATAG
ApoD.Sscr      GCATGCATTAAAATTAAACATCAGTGACCCTGAGGAAGCTTATAAAATAG
ApoD.Ccri      --------------------------------------------------
ApoD.Dnov      --------------------------------------------------

ApoD.Hsap      CTTGGGAGAGGCCAGTCACCAA-GACA-GGCATCTCAAATC--GGCTGAT
ApoD.Sbol      CTTGGGAGAGGCCAGTCATCAA-GACA-GGCATCTCAAATC--GGATGAT
ApoD.Mmur      CTTGGGAAAAGACAGCCACCAA-GACA-GGCACCTCAAATT--GGAAGAT
ApoD.Mmus      CTTGGGAGAAGCCACACACCTC---------------ACTT--GGAGGAT
ApoD.Pvam      CTTGGGAGAAGCCAACCACCAAAGACAAGGCATCTGAAGTC--GGATGAT
ApoD.Umar      CTTGGGAGAAGCCAGTCAACAA-GAGAAGGCACCCCAAATT--GGATGAG
ApoD.Sscr      CTTAGGAGAAGCCAGTCACCAA-CAGAAGGCATCTCACCTT--GGATGAT
ApoD.Ccri      ----GGGAAAAACAGTCACCAA-GACAAGGTATCTGCAATT--GGAGGAT
ApoD.Dnov      ----------GCCAGCCACAGA-GACG-GACATCTCAAATTTTGGATGAC

ApoD.Hsap      TCTGCATCTGGAAACTGCCTTCATCTTGAAAG---AAAAGCTCCAGGTCC
ApoD.Sbol      TTTGCACGTGGATACTGC-CTCATCTTGAT-----AGAAA----AGGTCC
ApoD.Mmur      TTTGCATGTGGACACTGTCTTCACCTTGATTTTAAAACAA----AGGTCC
ApoD.Mmus      TCTGG--GTGGAAACTTCAGTCATCT-GATCT-----GAG----AGGCCT
ApoD.Pvam      TTTGCATGTGGAAACTGCCTACGTCTTGACTA---AAAAA----AGGTTC
ApoD.Umar      TTTGCATGTGGGAACTGCCTTCATCTTGAC-----AAAAA----AGGTT-
ApoD.Sscr      TCTGCATGTGGAAACTTCTTTCATCTTGATTT---AAAAA----AGGTCC
ApoD.Ccri      TTTGCATGTGAAAATTGT-TTCATCTTGATTTTTTTAAAAA---AGGTA-
ApoD.Dnov      TTTGCATGTGGAAACTGCCTTCATCTTGAT------AAAA----AGGTTC

ApoD.Hsap      CTTCTCCAGCCACCCAGCC-CCAAG
ApoD.Sbol      CTTCTCCAGCCACCCAGCC-CCAAG
ApoD.Mmur      CCTCGACAGCCACCCGGCC--TGAG
ApoD.Mmus      CTCCTGCAGCCACCCCACC-CCAAG
ApoD.Pvam      CATCTCCAGCCACCCAGCCACCAAG
ApoD.Umar      ---------CCATCCAAGCCCCAAG
ApoD.Sscr      -ATCTCCAGCCACCCAGCC-CCAA-
ApoD.Ccri      -------GGCAACCCAGCC-CCAAG
ApoD.Dnov      CATCTCCAAGCGCCCAGCC--CGAG
