# Supplementary material for: Characterization of mammalian Lipocalin UTRs in silico: Predictions for their role in post-transcriptional regulation
Source: PLoS One. 2019 Mar 6;14(3):e0213206. doi: 10.1371/journal.pone.0213206 (PMC6402760; doi:10.1371/journal.pone.0213206)
Supplement: S2 File — (ZIP) [file pone.0213206.s002.zip › S2 File/ApoM_5UTR_ALIGN.txt]

CLUSTAL 2.1 multiple sequence alignment


ApoM.Hsap    --------------------------------------------------
ApoM.Ogar    --------------------------------------------------
ApoM.Mmus    --------------------------------------------------
ApoM.Umar    AAGGCTGTGGACAGTTGTGTGCCTCTTGGGAGTTTGGGCTCTGGGGATTG 50
ApoM.Sscr    --------------------------------------------------
ApoM.Eeur    --------------------------------------------------
ApoM.Tman    --------------------------------------------------
ApoM.Casi    --------------------------------------------------
ApoM.Dnov    --------------------------------------------------
                                                                                 

ApoM.Hsap    ---------------------------------------AGAGTGGACTG 11
ApoM.Ogar    --------------------AGGCAAGGGAACTGGAAGCAGAGTGGACTG 30
ApoM.Mmus    --------------------------------------------------
ApoM.Umar    TGCCACATGAATCTATGTTAAAGTCTTGGCCGGTAGAGAATTTGAAAGGC 100
ApoM.Sscr    --------------------------------------------------
ApoM.Eeur    --------------------------------------------------
ApoM.Tman    ---------------------------------------------GACTG 5
ApoM.Casi    ----------------------------------------AGAGTGACTG 10
ApoM.Dnov    --------------------------------------------------
                                                                                 

ApoM.Hsap    AGCAGCCAGTAGGGGAGAGAGCAGTTAAGGCAC------------ACAGA 49
ApoM.Ogar    AGCAGCTC-TAGGGGAGACAGCATTTAAGGCACCAGTTACCCCACACAGA 79
ApoM.Mmus    -----------------------------------------AACTGCAGA 9
ApoM.Umar    GGCACTGTGCTGGCCTCCTAAAATTCTGTCTTCTCACTGGCCCTCGCGGC 150
ApoM.Sscr    -----------------------GTTAAGGCACCAGCCACTCCACGCGGA 27
ApoM.Eeur    AGCAGTCAGTGAGGAAGAGAGCAGTTAAGGCACCAGCCACTCCACA--GA 48
ApoM.Tman    AGCAGCCAGCAGGGGACAGAGCAGTTAAGGCACCAGCCACCCCAAGCAGG 55
ApoM.Casi    AGTAGCCAGCAGGGGAGAG----GTTAAGGCATCAGCCACCCCACACAGG 56
ApoM.Dnov    -------AGCAGGGGAGAGAGCAGTTCAGGCACCAGCCACCCCACACAGG 43
                                                           * 

ApoM.Hsap    GCACCAGCTCCCTCCTGCCTGAAG-------------------------- 73
ApoM.Ogar    GCACCAGCTCCCTCCTGCCTGAAG-------------------------- 103
ApoM.Mmus    GCACCAACTCTCAT---CCCGAG--------------------------- 29
ApoM.Umar    GCTCCTCCTTCCGCGCCTCCGGAAGTCATCCTTTATTTAGGCGGTTGGAG 200
ApoM.Sscr    GCACCAGTTCCCTCTTGCCTGAAG-------------------------- 51
ApoM.Eeur    GGACCAGCTCCTTCCTGCTCTAAG-------------------------- 72
ApoM.Tman    GCATCGGATCTTTCCTGCCTGAAG-------------------------- 79
ApoM.Casi    GCATTAGCTTCCTCCTGTCTGAAG-------------------------- 80
ApoM.Dnov    GCACCAGCTCCCTCCTGCCTGAAG-------------------------- 67
             *       *                                         

ApoM.Hsap    --------------------------------------------------
ApoM.Ogar    --------------------------------------------------
ApoM.Mmus    --------------------------------------------------
ApoM.Umar    GTGGTTCTCTAGGTGCTCGTGCGTGCCGTCGCGTCGTTGGGACTGACCTC 250
ApoM.Sscr    --------------------------------------------------
ApoM.Eeur    --------------------------------------------------
ApoM.Tman    --------------------------------------------------
ApoM.Casi    --------------------------------------------------
ApoM.Dnov    --------------------------------------------------
                                                                                 

ApoM.Hsap    --------------------------------------------------
ApoM.Ogar    --------------------------------------------------
ApoM.Mmus    --------------------------------------------------
ApoM.Umar    GGTGCTGCCGTTCCCAGAGCCACACCTGGGCAGGTGGTACTTTATCGCAG 300
ApoM.Sscr    --------------------------------------------------
ApoM.Eeur    --------------------------------------------------
ApoM.Tman    --------------------------------------------------
ApoM.Casi    --------------------------------------------------
ApoM.Dnov    --------------------------------------------------
                                                                                 

ApoM.Hsap    --------------------------------------------------
ApoM.Ogar    --------------------------------------------------
ApoM.Mmus    --------------------------------------------------
ApoM.Umar    GGGCAGCTCCCACCGAGGAGGAGTTGGTGACTTTTGACCCTGTGGACAAC 350
ApoM.Sscr    --------------------------------------------------
ApoM.Eeur    --------------------------------------------------
ApoM.Tman    --------------------------------------------------
ApoM.Casi    --------------------------------------------------
ApoM.Dnov    --------------------------------------------------
                                                                                 

ApoM.Hsap    ------------
ApoM.Ogar    ------------
ApoM.Mmus    ------------
ApoM.Umar    ATTGTCTTCAAC 362
ApoM.Sscr    ------------
ApoM.Eeur    ------------
ApoM.Tman    ------------
ApoM.Casi    ------------
ApoM.Dnov    ------------
                                           
