# Supplementary material for: Characterization of mammalian Lipocalin UTRs in silico: Predictions for their role in post-transcriptional regulation
Source: PLoS One. 2019 Mar 6;14(3):e0213206. doi: 10.1371/journal.pone.0213206 (PMC6402760; doi:10.1371/journal.pone.0213206)
Supplement: S2 File — (ZIP) [file pone.0213206.s002.zip › S2 File/C8g_5UTR_ALIGN.txt]

CLUSTAL X (2.1) multiple sequence alignment


C8g.Hsap      --------------------------------------------------
C8g.Sbol      --------------------------------------------------
C8g.Ogar      --------------------------------------------------
C8g.Mmus      --------------------------------------------------
C8g.Rsin      CTGCGCGCTGGGGCTCACCCGGAAGAGCGCCCCTGGCGGCCGGGAGGAGC
C8g.Umar      --------------------------------------------------
C8g.Sscr      --------------------------------------------------
C8g.Eeur      --------------------------------------------------
C8g.Lafr      --------------------------------------------------

C8g.Hsap      --------------------------------------------------
C8g.Sbol      --------------------------------------------------
C8g.Ogar      --------------------------------------------------
C8g.Mmus      --------------------------------------------------
C8g.Rsin      GGCGGTGCGCCAGGGTCCGTGGGCGGAGCTGCGGGCAAGAC--GCTGGGG
C8g.Umar      ---------------------GGCTGGTCTGAGGGCAAGGCTCACTCACC
C8g.Sscr      --------------------------------------------------
C8g.Eeur      --------------------------------------------------
C8g.Lafr      --------------------------------------------GGAGGG

C8g.Hsap      --------------------------------------------------
C8g.Sbol      --------------------------------------------------
C8g.Ogar      --------------------------------------------------
C8g.Mmus      --------------------------------------------------
C8g.Rsin      CGGTGGGTTCGAGACCCAGTTCTGGCGCTCCCGTTGTCTGG--CCCCAAA
C8g.Umar      TCGTGAGTTCGCGACCCCGCCCCGCCGCTCCCAGCTGCTGGGGCCCTGGG
C8g.Sscr      --------------------------------------------------
C8g.Eeur      --------------------------------------------------
C8g.Lafr      TGCTGGGCAGGGCACCTTCACGAGCCCGGTTTCCTTGGCTGAGGATAAGA

C8g.Hsap      --------------------------------------------------
C8g.Sbol      --------------------------------------------------
C8g.Ogar      --------------------------------------------------
C8g.Mmus      ----------------CAGTTATTGCATGCATAGGGTTGAGCACTGACCA
C8g.Rsin      CAAGCGGCTTCAGGA---GCCTCGTGTTTTTGGCTGTGGGAATAAAACCA
C8g.Umar      TTAGGGGGTCGTGGACGAGGAACCAGAGGTCAACCCGGATTTTGTAAGCA
C8g.Sscr      --------------------------------------------------
C8g.Eeur      --------------------------------------------------
C8g.Lafr      CCAGTTCCTACCTGCAGTCCTGTTGGTGGCTTAAGGGAAATAAATGTTTA

C8g.Hsap      --------------------------------------------------
C8g.Sbol      ----------------------------------CTGCTGGGAAGTGCAG
C8g.Ogar      --------------------------------------------------
C8g.Mmus      CAAGTGGAAATAGGGGTGCAGAG-GTCAACTCTTAACTTTGCACTTGGGA
C8g.Rsin      GCGTTTACCTCAAGGAGCTCTTG-GCGTTTTAAAGGATATAAGTGTACAC
C8g.Umar      GGATATGGCGCCAGGGCCCTGCC-GGGAAGTGCAGAGTCGAGGAGGCTGG
C8g.Sscr      --------------------------------------------------
C8g.Eeur      --------------------------------------------------
C8g.Lafr      AAGGGCTGAGCGACGGCCACCAGTGGGAAGTGGAGGGTCCAGGTGTGCAT

C8g.Hsap      --------------------------------------------------
C8g.Sbol      ATCGAAGCTGGGCTCACGAGAAGGCTGGGTGTGGGG--TGTGGGGCTGGC
C8g.Ogar      --------------------------------------------------
C8g.Mmus      CACAATGCCCAGCTCCTATCAAGGCTAGGTTCTAGG--ATGGACCCTGGC
C8g.Rsin      AGGGCTGGGCACTGGCCACAGTGGAAATTCGCTGGG--GGCTCCTGCAAA
C8g.Umar      GGGTGGACTCTTGTGGGGGGCAGGGTGCTTGGTGAG--GCAGGAGGACCA
C8g.Sscr      --------------------------------------------------
C8g.Eeur      --------------------------------------------------
C8g.Lafr      GGACAAAGGGCCCGAAATCAACTCGGAGTTTGTAGGCAGGAAGTGCAAAT

C8g.Hsap      --------------------------------------------------
C8g.Sbol      CTGGGGCAGGGGTTGGA--GAGTCAAGGGACGGACATGGACTTTCTGGGC
C8g.Ogar      --------------------------------------------------
C8g.Mmus      TTGGGTTAGGGGTTCAG--TAATCGGAAGACAGATGTGGACTTCCTGGAC
C8g.Rsin      AATAGCCAGAGGTCAAC--TCGGACTTTGTACACAGGGAATGGCGCCAGG
C8g.Umar      ATGGGGACTTCCTGGGC--TGGAGGTGGACGGGCGCCGACTTCCTGTGCC
C8g.Sscr      --------------------------------------------------
C8g.Eeur      --------------------------------------------------
C8g.Lafr      CAAGGTCAGACGTCCAGGGCAAGGCCGGGGCTCACAGGAGACTGGTGGAC

C8g.Hsap      --------------------AGAGTAGACT-CTGTC--CTGGGACTTGGT
C8g.Sbol      TGGGCTCTGTG----ACTGCACGGCAGACT-CTGGC--CTTGGACTT---
C8g.Ogar      --------------------------------------------------
C8g.Mmus      TGTGCTTCCTGTGGCACTGGACAGTGGACT-CTGAC--CTAGGAC-----
C8g.Rsin      GCCCTGCTGGGAAGTGCAGAGTCGAGGTCAGATTTC--CAGGGGCTCGGT
C8g.Umar      AGGCTTCTGGGCGGCACTGGACAGTGGACT-CTGCC--CCAGGACTTGGC
C8g.Sscr      ------------------------------------------------AT
C8g.Eeur      ------------------GGACAGTGGACTTCTGAC--CCAGGGACTGGC
C8g.Lafr      CCTGGCCCAGCAAGGGGATGTGGGTAGGCGGAGGCCAGCCTGGACTTCCC

C8g.Hsap      GGTGCTACCCTTGGCCTCCCACAGTCCTGCCACCC-TGCTGCCGCCACC-
C8g.Sbol      GGTGCTGCCATTTCCCTCCCACGGTCTTGCCACCC-TGCCACTGCCACC-
C8g.Ogar      ---CCGGCCCTCAGCCTCCCCCAGTCCAGCTGCCACTGCCACTGCTGCC-
C8g.Mmus      AGTGCACCCCTCCACCT--CGCTGTCCTGTCACC--TACTGTCCGTAGCA
C8g.Rsin      CGTCCTGCCCTTGGTTGCC-CCAGTCCCGTCACTGTCACTGCCACCGCC-
C8g.Umar      CGTCCTGCCCT-GGCCTCCCCCAGTCCCAGCACTGTTACTGCCACCACC-
C8g.Sscr      CGTCCTGCTCTCTGTCTCCACCGGTCCTGTCGCCGTTGCCGCCGTGGCC-
C8g.Eeur      TGCCCTGACCTCGGGCTCTTCCTGTCTCAGCGGCACTGTCACTGCCACC-
C8g.Lafr      AGCTGGGCCTGACCCCTCCCCCAGGCTGGGCTCCTGGGTGGCACTGA---

C8g.Hsap      --------
C8g.Sbol      --------
C8g.Ogar      --------
C8g.Mmus      GGTTGGCC
C8g.Rsin      --------
C8g.Umar      --------
C8g.Sscr      --------
C8g.Eeur      --------
C8g.Lafr      --------
