# Supplementary material for: Characterization of mammalian Lipocalin UTRs in silico: Predictions for their role in post-transcriptional regulation
Source: PLoS One. 2019 Mar 6;14(3):e0213206. doi: 10.1371/journal.pone.0213206 (PMC6402760; doi:10.1371/journal.pone.0213206)
Supplement: S2 File — (ZIP) [file pone.0213206.s002.zip › S2 File/Lcn1_5UTR_ALIGN.txt]

CLUSTAL X (2.1) multiple sequence alignment


Lcn1.Hsap      --------------------------------------------------
Lcn1.Sbol      --------------------------------------------------
Lcn1.Mmur      TCAACGTCCAACAATAATGACATTTTACCTGCTCCGTTGCAGAGCTGCCA
Lcn1.Tchi      --------------------------------------------------
Lcn1.Rnor      --------------------------------------------------
Lcn1.Bind      --------------------------------------------------
Lcn1.Ovir      --------------------------------------------------
Lcn1.Sscr      -------------------------------CAGCGATCCGGAGCCCGGG
Lcn1.Dnov      --------------------------------------------------

Lcn1.Hsap      --------------------------------------------------
Lcn1.Sbol      ---TTTACATCCAGGAAGGGATTGGTCAGTCACCTGTGCCAGGTACCCAG
Lcn1.Mmur      CGGTTCACGCCCAGGAAGGCGCCGGTCAGTCCCGGGAGCCAAGTGCCCTG
Lcn1.Tchi      --------------------------------------------------
Lcn1.Rnor      --------------------------------------------------
Lcn1.Bind      --------------------------------------------------
Lcn1.Ovir      --------------------------------------------------
Lcn1.Sscr      AGCGGCCTGTCCTGTGGTTGTGAGCCCAGACCCTGGATGATGAGGGCCTG
Lcn1.Dnov      --------------------------------------------------

Lcn1.Hsap      ------------------------------------------------AC
Lcn1.Sbol      GGGACCCTGAGCCCAGCGGTATAAAGGGCAGCCACGGGAG-AAGCAGCAC
Lcn1.Mmur      GGGCACACGCCTGTAGCGGCATAAAGGGCCGCCGTGCGGG-AGCCGGCAC
Lcn1.Tchi      ----------------------------------------TAAAGCGCAG
Lcn1.Rnor      --------------------------------------------------
Lcn1.Bind      -------------------------GGGCCGCTGCCTGAGTGGCCGGCAC
Lcn1.Ovir      --------------------------------------------------
Lcn1.Sscr      CTCCTGGCCATTGGCCTCGGCCTCGTTGCTGCCCTGCAGGCCCAGGAGTT
Lcn1.Dnov      --------------------------------------------------

Lcn1.Hsap      AGCCTCTCCCAGCC--CCAGCAAGCGACCTGTCAGGCGGCCGTGGACTCA
Lcn1.Sbol      AGCCTCTCCCAGCC--CCAGCAAGCCACCTGTCAGGCTGCCGTGAACTCA
Lcn1.Mmur      AGCCTCTCCGAGCT--GCAGCGAGTGTCCCGTC-GGTGGCCGTGAGCGCA
Lcn1.Tchi      TGGTTTGAGGGGCCAGCCAGCGAGTGACCTGTC-GGGGGCCGCGAGTGTA
Lcn1.Rnor      --GTCTCCTCAGTC---TGCCAAGTGATCTGCTGTTCACCTGTGAGCACA
Lcn1.Bind      AGCCTCTCTGCACC---CAGCGAGTGACCTGTC-GGAGGCCGTGCRTGCA
Lcn1.Ovir      ------------------AGCGAGTGACCTGTT-AGCGGCTGTGCGTGCA
Lcn1.Sscr      CCCGGCCGTGGGGCAGCCGCTGCAGGATCTGTGGGGAGATGGTATCTGAA
Lcn1.Dnov      --------------AGAAGCTGCTGCAGCCCCTGAGCCCCGGCAAGCGTG

Lcn1.Hsap      GACTCCGGAG-
Lcn1.Sbol      GACCCCGGAG-
Lcn1.Mmur      GACCCCAGAG-
Lcn1.Tchi      GACCCGGAG--
Lcn1.Rnor      GACTCTGGAG-
Lcn1.Bind      GATCCCAGGAG
Lcn1.Ovir      GACCCCAGGAG
Lcn1.Sscr      GGCC-------
Lcn1.Dnov      GACCCTGGAG-
