# Supplementary material for: Characterization of mammalian Lipocalin UTRs in silico: Predictions for their role in post-transcriptional regulation
Source: PLoS One. 2019 Mar 6;14(3):e0213206. doi: 10.1371/journal.pone.0213206 (PMC6402760; doi:10.1371/journal.pone.0213206)
Supplement: S2 File — (ZIP) [file pone.0213206.s002.zip › S2 File/Lcn12_5UTR_ALIGN.txt]

CLUSTAL X (2.1) multiple sequence alignment


Lcn12.Hsap      --------------------------------------------------
Lcn12.Sbol      --------------------------------------------------
Lcn12.Mmur      --------------------------------------------------
Lcn12.Mmus      --------------------------------------------------
Lcn12.Rsin      TGCCACCCCTGCCTCTCCATTTCCTGCCCAGGTGCCCCCCATGTTTGGTG
Lcn12.Umar      --------------------------------------------------
Lcn12.Ovir      --------------------------------------------------
Lcn12.Ccri      --------------------------------------------------
Lcn12.Dnov      --------------------------------------------------

Lcn12.Hsap      --------------------------------------------------
Lcn12.Sbol      --------------------------------------------------
Lcn12.Mmur      --------------------------------------------------
Lcn12.Mmus      --------------------------------------------------
Lcn12.Rsin      GACAGGATGGTGGAGGGCCTCCAAGCCTATGCGCCCACCTCTCCTCCTGC
Lcn12.Umar      --------------------------------------------------
Lcn12.Ovir      --------------------------------------------------
Lcn12.Ccri      --------------------------------------------------
Lcn12.Dnov      --------------------------------------------------

Lcn12.Hsap      --------------------------------------------------
Lcn12.Sbol      --------------------------------------------------
Lcn12.Mmur      --------------------------------------------------
Lcn12.Mmus      --------------------------------------------------
Lcn12.Rsin      CAGGAGGATGGTGGAGCGGGCACACCCCAGGGAGGGGCGTCAGTGAGGGG
Lcn12.Umar      --------------------------------------------------
Lcn12.Ovir      --------------------------------------------------
Lcn12.Ccri      --------------------------------------------------
Lcn12.Dnov      --------------------------------------------------

Lcn12.Hsap      --------------------------------------------------
Lcn12.Sbol      --------------------------------------------------
Lcn12.Mmur      --------------------------------------------------
Lcn12.Mmus      --------------------------------------------------
Lcn12.Rsin      GGAGGACGGGCCCATAAAGAGGTGAGTCAGCAGCATCACAGGCCACTTCG
Lcn12.Umar      --------------------------------------------------
Lcn12.Ovir      --------------------------------------------------
Lcn12.Ccri      --------------------------------------------------
Lcn12.Dnov      --------------------------------------------------

Lcn12.Hsap      --------------------------------------------------
Lcn12.Sbol      --------------------------------------------------
Lcn12.Mmur      --------------------------------------------------
Lcn12.Mmus      --------------------------------------------------
Lcn12.Rsin      TCCCTTGGTGCCGCAGGGATGGGGCCCCTGTGTGCCCTGGGGGTGCTGCT
Lcn12.Umar      --------------------------------------------------
Lcn12.Ovir      --------------------------------------------------
Lcn12.Ccri      --------------------------------------------------
Lcn12.Dnov      --------------------------------------------------

Lcn12.Hsap      --------------------------------------------------
Lcn12.Sbol      --------------------------------------------------
Lcn12.Mmur      --------------------------------------------------
Lcn12.Mmus      --------------------------------------------------
Lcn12.Rsin      CACCCTGTTGGAAGCTGGGAAGGGCCAGACCCTGAAGCCCCCTCCAGCCA
Lcn12.Umar      --------------------------------------------------
Lcn12.Ovir      --------------------------------------------------
Lcn12.Ccri      --------------------------------------------------
Lcn12.Dnov      --------------------------------------------------

Lcn12.Hsap      --------------------------------------------------
Lcn12.Sbol      --------------------------------------------------
Lcn12.Mmur      --------------------------------------------------
Lcn12.Mmus      --------------------------------------------------
Lcn12.Rsin      TCACCCCGGTCTTGCAGAGTTTCCAAGAGGACCAGGTCTGGGGCTGGAAG
Lcn12.Umar      --------------------------------------------------
Lcn12.Ovir      --------------------------------------------------
Lcn12.Ccri      --------------------------------------------------
Lcn12.Dnov      --------------------------------------------------

Lcn12.Hsap      --------------------------------------------------
Lcn12.Sbol      --------------------------------------------------
Lcn12.Mmur      --------------------------------------------------
Lcn12.Mmus      --------------------------------------------------
Lcn12.Rsin      GGAGGGGGAGGCAGCCAGCTGTAGGCACGGCCCCGGAGTCCAGTACCACC
Lcn12.Umar      --------------------------------------------------
Lcn12.Ovir      --------------------------------------------------
Lcn12.Ccri      --------------------------------------------------
Lcn12.Dnov      --------------------------------------------------

Lcn12.Hsap      --------------------------------------------------
Lcn12.Sbol      --------------------------------------------------
Lcn12.Mmur      --------------------------------------------------
Lcn12.Mmus      --------------------------------------------------
Lcn12.Rsin      AGCCCTGCACTGACCAGGGGGCCCAGCCCTGCTCTCAGCCACCCTCCTGC
Lcn12.Umar      --------------------------------------------------
Lcn12.Ovir      --------------------------------------------------
Lcn12.Ccri      --------------------------------------------------
Lcn12.Dnov      --------------------------------------------------

Lcn12.Hsap      --------------------------------------------------
Lcn12.Sbol      --------------------------------------------------
Lcn12.Mmur      --------------------------------------------------
Lcn12.Mmus      --------------------------------------------------
Lcn12.Rsin      CATGGAAACCCCTGACCTCCAACAGAAAAGGACCCTTGCTAGGTCAGCAT
Lcn12.Umar      --------------------------------------------------
Lcn12.Ovir      --------------------------------------------------
Lcn12.Ccri      --------------------------------------------------
Lcn12.Dnov      -------------CCCTAACCACTGGGCCAAAGTCCGTTTCCCATCCGAG

Lcn12.Hsap      --------------------------------------------------
Lcn12.Sbol      --------------------------------------------------
Lcn12.Mmur      --------------------------------------------------
Lcn12.Mmus      --------------------------------------------------
Lcn12.Rsin      TCCATCCTGTAACCCCTGTCAATCCCTGTGAGGGGAGGACACCGCAGTCC
Lcn12.Umar      --------------------------------------------------
Lcn12.Ovir      --------------------------------------------------
Lcn12.Ccri      --------------------------------------------------
Lcn12.Dnov      CCCTTCTGAGTGGTAGAGGACCCTGGGCCTGTGTCCCGAGGAGCCGGCGG

Lcn12.Hsap      --------------------------------------------------
Lcn12.Sbol      --------------------------------------------------
Lcn12.Mmur      --------------------------------------------------
Lcn12.Mmus      --------------------------------------------------
Lcn12.Rsin      CTCTGCACAGACAGGGAGGCTAAGGCTCAGAGAGGCCAGCTGCTGGCCAG
Lcn12.Umar      --------------------------------------------------
Lcn12.Ovir      --------------------------------------------------
Lcn12.Ccri      --------------------------------------------------
Lcn12.Dnov      CCCCCAGGGGCCTCCCGATACAGAGCCCGCACAGACCGCCAGTGCCCAAG

Lcn12.Hsap      --------------------------------------------------
Lcn12.Sbol      CAACGGGATGCAGGGCCTCAGGAACGAGAAGACGAGGTGGAAGGTGGCCC
Lcn12.Mmur      -------------------------------ATTTAATTGTTAGCAATCT
Lcn12.Mmus      --------------------------------------------------
Lcn12.Rsin      GGTCACCCCGTCCTGCCAGACCCAGGGCAGCCCCTGGCTCCGGCCAGCAC
Lcn12.Umar      --------------------------------------------------
Lcn12.Ovir      --------------------------------------------------
Lcn12.Ccri      --------------------------------------------------
Lcn12.Dnov      CCAGGCTCCGAGCAGCATGCGCAGAAGCCGGAGGCAACGGGGCCCGGCTC

Lcn12.Hsap      ----------------------------CCTGAGGAGAGCCCACACCAAG
Lcn12.Sbol      TGAGGGGGCCCTCCTACCCTGCCTGACTGCCCCGCCCAGCTCACCCCAGG
Lcn12.Mmur      TGCCTGAGACCCACAGGCATCAGGGGACCTGGGGGGGTCTCAGGGTCTCA
Lcn12.Mmus      --TTTTCCTTGGCTAGGAATCAAGAGACCCTGGCAAGTGTTTAGGATCTG
Lcn12.Rsin      CACTGGTGCAGGCCCAGCCTGGGAACCTGGTGAGGGGTCTTGTGGCCATC
Lcn12.Umar      --------------------------------------------------
Lcn12.Ovir      --------------------------------------------------
Lcn12.Ccri      -------------------------------------TGCCCGCGCCGGC
Lcn12.Dnov      TGCTGGATCACAGCTTCGGAGGTTGAGGGCCGCGGGGTTCCAGGCACAGC

Lcn12.Hsap      CCTGCCCTGGGCACCACCTCTCCTGCCAGTCCTGAGGAGGGAGGCAGAGG
Lcn12.Sbol      CCTGCCCTGGGCACCACCTCTCCTGCCAGGCCTCAGGAGGGAGGCAG-GA
Lcn12.Mmur      TGAGCCTGGGGGTCCCGCCTGCCTCGTGGGGAA-GGCAGGGTG-CTGCTG
Lcn12.Mmus      AGAGGGTCAGCCCTGCCCTGTTTCTACA----CCCACCTGTCTGCTGTAA
Lcn12.Rsin      GGGGCTCTGCCCATCCCCCTCCCCTGCAGTTCCAGGGGGAGTGGTTC-GT
Lcn12.Umar      ---------CCCCCCGCCGGTTCCCGCAGTTCCAGGGGGAATGGTTT-GT
Lcn12.Ovir      --------------------------CTGGGGTTGGCAGCACGGCTGCAT
Lcn12.Ccri      CCCGCCCCAGACCCCCGCCGGGGTGGCAGGGTCTGAGGAGGGTGGGGCAG
Lcn12.Dnov      TGGACCCAGGGGTTCGGCCGCTGTGATCAGGCC-CAGGCCCTG-CTGTGT

Lcn12.Hsap      GGCACACCCCCTTGGGAGGGGCACCTGCTGGGT-----------------
Lcn12.Sbol      GGTGCATCCCCTTGGGAGTGGCACCTGCAGGGTACACACATAAAGAGGTG
Lcn12.Mmur      TGCGGAAAGTGCCTGCAGGGG-GGCGGCAGGACTCAC-------------
Lcn12.Mmus      CCCTCAGGGCCCTGGCCACGTAGGCTGTGAAGAACCAGGTTTCTGAGCAA
Lcn12.Rsin      CGTTGGCCTGGCGGGCAGCACATATGGACGGGCAGACAGGTCATT-TCTG
Lcn12.Umar      TGTCGGCCTAGCGGGCAGCACCCACAGCAAGACGGACAGATTTCT-GTTG
Lcn12.Ovir      CCCGCCCCGTCCCTGCTGGG------------------------------
Lcn12.Ccri      CCAGCCCAGCCATGCCCTCAGCTCAAGGAGGCCACGGGGGCCAGCCGGGG
Lcn12.Dnov      CCGGGCAGGCCCTCGCCTCGT-GGCCGCGAGACAGCAAGGGGCACCCTGC

Lcn12.Hsap      --------------------------------------------------
Lcn12.Sbol      GGTCTCTGGGTCATCCTGCCCATAGCCACTTCCTTTTCGCTGTCCCTGTG
Lcn12.Mmur      --------------------------------------------------
Lcn12.Mmus      GCTTCACCAGCAGCCGCTCCTCGGGCAGGCTGTGTCCTTCTGGAGCCTGG
Lcn12.Rsin      AACTCTTTCATTGCAACGTTTG-AGCAAACTGGAAACCGCCGCCTCAGAG
Lcn12.Umar      AACCCCTTCATTGCAACGTTCG-AGCAAAATGGAAACAGCCGCCTTGAAG
Lcn12.Ovir      --------------------------------------------------
Lcn12.Ccri      GAGCCCATAAAGAGGGCGCCTCTGGGCCTGCACGGTCAGCAGCCCACTCC
Lcn12.Dnov      GCCCCCATCATCCCCGGGCCCCGTGCCAGAGCCGGGGAGCGCCCGGGCAA

Lcn12.Hsap      --------------------------------------------------
Lcn12.Sbol      GGCCTGGCAGCTGCCAGG--------------------------------
Lcn12.Mmur      --------------------------------------------------
Lcn12.Mmus      TGGCTGTTGGG---------------------------------------
Lcn12.Rsin      CATCCTATGCC---------------------------------------
Lcn12.Umar      TGTCGTATGCC---------------------------------------
Lcn12.Ovir      --------------------------------------------------
Lcn12.Ccri      CTGGCGAG------------------------------------------
Lcn12.Dnov      GCCTGGGAATGGGCTCTGAGCGGCCCTTCCGTCGTGTGCCCTTGCTGGAC

Lcn12.Hsap      --------------------------------------------------
Lcn12.Sbol      --------------------------------------------------
Lcn12.Mmur      --------------------------------------------------
Lcn12.Mmus      --------------------------------------------------
Lcn12.Rsin      --------------------------------------------------
Lcn12.Umar      --------------------------------------------------
Lcn12.Ovir      --------------------------------------------------
Lcn12.Ccri      --------------------------------------------------
Lcn12.Dnov      GAGTCCCCGTGCTCGGGGTGCCCTCTGATCCGCCAGCCCGGATGCGGCGC

Lcn12.Hsap      --------------------------------------------------
Lcn12.Sbol      --------------------------------------------------
Lcn12.Mmur      --------------------------------------------------
Lcn12.Mmus      --------------------------------------------------
Lcn12.Rsin      --------------------------------------------------
Lcn12.Umar      --------------------------------------------------
Lcn12.Ovir      --------------------------------------------------
Lcn12.Ccri      --------------------------------------------------
Lcn12.Dnov      CCGCTCTCTGCTTGAGGAAGGGGCCGCGCAGGGCCTCCAGGGTACTTCTT

Lcn12.Hsap      --------------------------------------------------
Lcn12.Sbol      --------------------------------------------------
Lcn12.Mmur      --------------------------------------------------
Lcn12.Mmus      --------------------------------------------------
Lcn12.Rsin      --------------------------------------------------
Lcn12.Umar      --------------------------------------------------
Lcn12.Ovir      --------------------------------------------------
Lcn12.Ccri      --------------------------------------------------
Lcn12.Dnov      GCAAACCTGCGGTGAGCACAGTCGCCTGCGCCTGCTGGAGTCACCGGTGC

Lcn12.Hsap      --------------------------------------------------
Lcn12.Sbol      --------------------------------------------------
Lcn12.Mmur      --------------------------------------------------
Lcn12.Mmus      --------------------------------------------------
Lcn12.Rsin      --------------------------------------------------
Lcn12.Umar      --------------------------------------------------
Lcn12.Ovir      --------------------------------------------------
Lcn12.Ccri      --------------------------------------------------
Lcn12.Dnov      AGGCTCGACCAAGCCCAGAACCCCCTCCCTGGGGACACCTGGTTCCTGGG

Lcn12.Hsap      -----------------------------------
Lcn12.Sbol      -----------------------------------
Lcn12.Mmur      -----------------------------------
Lcn12.Mmus      -----------------------------------
Lcn12.Rsin      -----------------------------------
Lcn12.Umar      -----------------------------------
Lcn12.Ovir      -----------------------------------
Lcn12.Ccri      -----------------------------------
Lcn12.Dnov      AAGACCCAACTTGCCCAGCTTGGGGCAGGGGCTTC
