# Supplementary material for: Characterization of mammalian Lipocalin UTRs in silico: Predictions for their role in post-transcriptional regulation
Source: PLoS One. 2019 Mar 6;14(3):e0213206. doi: 10.1371/journal.pone.0213206 (PMC6402760; doi:10.1371/journal.pone.0213206)
Supplement: S2 File — (ZIP) [file pone.0213206.s002.zip › S2 File/Lcn2_5UTR_ALIGN.txt]

CLUSTAL X (2.1) multiple sequence alignment


Lcn2.Hsap      --------------------------------------------------
Lcn2.Ogar      --------------------------------------------------
Lcn2.Gvar      --------------------------------------------------
Lcn2.Mmus      --------------------------------------------------
Lcn2.Umar      --------------------------------------------------
Lcn2.Mjav      --------------------------------------------------
Lcn2.Sscr      TCTTGCCAAGTATTTCAGCAGGAGTGCTGGCAATTGCCTCACCCTTCCTG
Lcn2.Eeur      --------------------------------------------------
Lcn2.Dnov      --------------------------------------------------

Lcn2.Hsap      -------------------------------------------AGGGCCA
Lcn2.Ogar      --------------------------------------------------
Lcn2.Gvar      --------------------------------------------------
Lcn2.Mmus      --------------------------------------------------
Lcn2.Umar      --------------------------------------------------
Lcn2.Mjav      --------------------------------------------------
Lcn2.Sscr      GATTTGGCAAAATATGATTCACTCCACCCTGGGGTGGGCCACTGGTCAGG
Lcn2.Eeur      --------------------------------------------------
Lcn2.Dnov      ----------------CCACCCAGAGCTGGGTTGGCAGACAGGTGGGCCC

Lcn2.Hsap      CCCAGGTGAGCCTCTCA------CTCGCCACCT-CCTCTTCCACC-CCTG
Lcn2.Ogar      -------------------------CATTCTCCTCCTCCTTCACC-TCTG
Lcn2.Gvar      -----------GCCAGG------CTCTTCACTCACCTCCTCCA---TCTG
Lcn2.Mmus      --------------------------------------------------
Lcn2.Umar      --------------------------------------CACTAGCTTC--
Lcn2.Mjav      ----------------------------GCGGCCTCCACACTTGCCCC--
Lcn2.Sscr      TGGACGGACCATAAATAGGGTCCCCCGGGCAGCCTTCTCACTCGCCTCCC
Lcn2.Eeur      -----CCATAAATAGGGTCCCCCCCAGGCTGGGCTCCTCACTTGCCTC--
Lcn2.Dnov      ATAAATAGAGTCCCGCAGGCGAACCCCTCACTTGCCTCCTCCACCACCCG

Lcn2.Hsap      CCAGGCCCAGCAGCCACCA-C-AGCGCCTGCTTCCTCGGCCCTGAAATC-
Lcn2.Ogar      CCAG--TCAGCAGCTGCCCAG-AGTGCCTGCTTCCTCCGCCCTGAAACC-
Lcn2.Gvar      CCTGGCCCAGCAGCTGCCC-G-AGCTCCCGTTTCCTCAGCCCTGAAATC-
Lcn2.Mmus      ----------------------------AGACCTAGTAGCTGTGGAAACC
Lcn2.Umar      ---TCTTCAGCTGCTGTCTGGCACGCCGAGTTTCCTAAGGCCTGAAGTC-
Lcn2.Mjav      --TCCTTCAGCTGCTGCCTGG-------AGCTTG-TCAGCCCAGAATCC-
Lcn2.Sscr      CCTCCTTCAGCGGCTGTCCGG-AGGACCAGACTCCTCGGCCCTGCAACC-
Lcn2.Eeur      --TTCTTCCTTCACCATCTGA-GTGCC-AGCTCCCTCAGTCCTGAAACC-
Lcn2.Dnov      CCAGGCCCAGCATCCGCCTCG-AGCTCCGGCTTCCTCAGCCCTGCAATC-
