# Supplementary material for: Characterization of mammalian Lipocalin UTRs in silico: Predictions for their role in post-transcriptional regulation
Source: PLoS One. 2019 Mar 6;14(3):e0213206. doi: 10.1371/journal.pone.0213206 (PMC6402760; doi:10.1371/journal.pone.0213206)
Supplement: S2 File — (ZIP) [file pone.0213206.s002.zip › S2 File/Lcn8_5UTR_ALIGN.txt]

CLUSTAL X (2.1) multiple sequence alignment


Lcn8.Hsap                      --------------------------------------------------
Lcn8.Nleu                      --------------------------------------------------
Lcn8.Mmur                      --------------------------------------------------
Lcn8.Mmus                      --------------------------------------------------
Lcn8.Maur                      --------------------------------------------------
Lcn8.Fcat                      --------------------------------------------------
Lcn8.Umar                      --------------------------------------------------
Lcn8.Dleu                      --------------------------------------------------
Lcn8.Oari-5UTR-varX2-pred      GTGCATGAGGGTGGAGGGTGATGGGTTGGCAGCAATAAGCTGGTAGAACT

Lcn8.Hsap                      --------------------------------------------------
Lcn8.Nleu                      --------------------------------------------------
Lcn8.Mmur                      --------------------------------------------------
Lcn8.Mmus                      --------------------------------------------------
Lcn8.Maur                      --------------------------------------------------
Lcn8.Fcat                      --------------------------------------------------
Lcn8.Umar                      --------------------------------------------------
Lcn8.Dleu                      --------------------------------------------------
Lcn8.Oari-5UTR-varX2-pred      GAAAAAAGTAAAAACTAAGAGCTTCAGAGGGAAGGTCCAGGCCCCAGGGC

Lcn8.Hsap                      --------------------------------------------------
Lcn8.Nleu                      --------------------------------------------------
Lcn8.Mmur                      --------------------------------------------------
Lcn8.Mmus                      --------------------------------------------------
Lcn8.Maur                      --------------------------------------------------
Lcn8.Fcat                      --------------------------------------------------
Lcn8.Umar                      --------------------------------------------------
Lcn8.Dleu                      --------------------------------------------------
Lcn8.Oari-5UTR-varX2-pred      TGGTTTCCAAGGCGGCTGCTCGGTCCTCCAGCATGGCCGTGCAGAACCAG

Lcn8.Hsap                      --------------------------------------------------
Lcn8.Nleu                      --------------------------------------------------
Lcn8.Mmur                      --------------------------------------------------
Lcn8.Mmus                      --------------------------------------------------
Lcn8.Maur                      --------------------------------------------------
Lcn8.Fcat                      -------------------------CCAAGGCTGATCTGAAAGAGCCAGA
Lcn8.Umar                      --------------------------------------------------
Lcn8.Dleu                      --------------------------------------------------
Lcn8.Oari-5UTR-varX2-pred      GCCTCCCCCACGGGGCAGGGCTGCTGGCCACCCTCCTCAGGGGGCCTTCA

Lcn8.Hsap                      --------------------------------------------------
Lcn8.Nleu                      --------------------------------------------------
Lcn8.Mmur                      --------------------------------------------------
Lcn8.Mmus                      --------------------------------------------------
Lcn8.Maur                      --------------------------------------------------
Lcn8.Fcat                      AAGAGAAAGCTGTTCTGAGCCCATGGGGCCTGGGCCCGGCATGCCCCTCG
Lcn8.Umar                      --------------------------------------------------
Lcn8.Dleu                      --------------------------------------------------
Lcn8.Oari-5UTR-varX2-pred      CGTCCAGCTGGCCCGCTCCCTGCCCCGTCTCTCGGGCTCTGACCACCGCT

Lcn8.Hsap                      --------------------------------------------------
Lcn8.Nleu                      --------------------------------------------------
Lcn8.Mmur                      --------------------------------------------------
Lcn8.Mmus                      --------------------------------------------------
Lcn8.Maur                      --------------------------------------------------
Lcn8.Fcat                      GGCTTGGGGCTGTGGTCCCGAGCCGCCCCATGGGGGTGGGGGGCCTCCTC
Lcn8.Umar                      --------------------------------------------------
Lcn8.Dleu                      --------------------------------------------------
Lcn8.Oari-5UTR-varX2-pred      GCCTCTGCTCAGGGGCAGGCATCACAAGGCCAGGTCTCCTTGGAGACAGG

Lcn8.Hsap                      ----------------------------------------GCTCCTCTTC
Lcn8.Nleu                      --------------------------------------------------
Lcn8.Mmur                      --------------------------------------------------
Lcn8.Mmus                      --------------------------------------------------
Lcn8.Maur                      -----------------------------------------CCCTCCATA
Lcn8.Fcat                      CCTCCTCCTCTCGGGGACCCCAGGCGGGCCCACCGTGGGGCCGTGGGTGT
Lcn8.Umar                      --------------------------------------------------
Lcn8.Dleu                      --------------------------------------------------
Lcn8.Oari-5UTR-varX2-pred      GCACCAGCCCTGGGGCAGCTGCAAACAGGCCCTTGTGGGGACCCAGGGCC

Lcn8.Hsap                      CTCTCAGGCTCCGAGACGGCCCCAGCAGCGTCCACCGCTGTCCATATGCC
Lcn8.Nleu                      -TCTCAGGCCCCCAGACGGCCCCAGCAGCGTCCACCGCTGTCCACACATC
Lcn8.Mmur                      -TCCCCGGCGACCGCGCTCTCTCCCCAAATAAAAGCCCGGGCGCTGCAGG
Lcn8.Mmus                      -----AAGCCACAAGCCAGGCCCTGAG-----------------------
Lcn8.Maur                      AACAGAAGCCACAAGACAGGCCCTGAG-----------------------
Lcn8.Fcat                      CCCCGGGAGCTTGTGCAACACCGTCCCGATATAAACCCAGGTGCTGGGGC
Lcn8.Umar                      ----------TCCCGGCCAGCTCAGCCTCTTGCGGACT-GTCTTCCTTCT
Lcn8.Dleu                      -----------------AAACCCAGGTGCGGTGGGCACAGGTGCGGGGAG
Lcn8.Oari-5UTR-varX2-pred      CCCACGGGGACCCGCGGAAGGCCCGCCGCCTGCTGCTTCGTCTGCCGGCT

Lcn8.Hsap                      AGGAGGGTGGCTGGGCAGGCTGCTGTCTAGGCCAGGCTAACCCCTGCGGT
Lcn8.Nleu                      AGGAGGGTGACCGGGCAGGCTGCTGTCTAGGCCAGGCTAACCCCCGCGGT
Lcn8.Mmur                      AGCGGAGCTGCCTGCGGGAGCCCAGACCCCGCC-----------------
Lcn8.Mmus                      --------------------------------------------------
Lcn8.Maur                      --------------------------------------------------
Lcn8.Fcat                      AGCAGAGGCTCCGTGAGCGGCG----------------------------
Lcn8.Umar                      CACAG---------------------------------------------
Lcn8.Dleu                      CATAGACCCTCC--------------------------------------
Lcn8.Oari-5UTR-varX2-pred      CCCTGCCTGGGAGGTCTAGGGCGAGGGGTCGGCCTCCCCGGGTCCGGTTC

Lcn8.Hsap                      GGGCGTGGGTGTCACCAGGGCCGATGGCGCTTGTGCAGAAACCCACGTCT
Lcn8.Nleu                      GGGCGTGGGTGTCACCAGGGCCGG--------------------------
Lcn8.Mmur                      --------------------------------------------------
Lcn8.Mmus                      --------------------------------------------------
Lcn8.Maur                      --------------------------------------------------
Lcn8.Fcat                      --------------------------------------------------
Lcn8.Umar                      --------------------------------------------------
Lcn8.Dleu                      --------------------------------------------------
Lcn8.Oari-5UTR-varX2-pred      GGCTGCCCGAATGGGCTTGGCTCCGGTCCTTTCTCTAG------------

Lcn8.Hsap                      CTGAGCTGCCAGCAGCCAAGCTGTCCTGATGACATTCCCGGGTGGGCGCA
Lcn8.Nleu                      --------------------------------------------------
Lcn8.Mmur                      --------------------------------------------------
Lcn8.Mmus                      --------------------------------------------------
Lcn8.Maur                      --------------------------------------------------
Lcn8.Fcat                      --------------------------------------------------
Lcn8.Umar                      --------------------------------------------------
Lcn8.Dleu                      --------------------------------------------------
Lcn8.Oari-5UTR-varX2-pred      --------------------------------------------------

Lcn8.Hsap                      CAAGCCTGCACTGTCCGTATAGAATCGGCCCAGGCTGTGCAGCAGGGGAA
Lcn8.Nleu                      --------------------------------------------------
Lcn8.Mmur                      --------------------------------------------------
Lcn8.Mmus                      --------------------------------------------------
Lcn8.Maur                      --------------------------------------------------
Lcn8.Fcat                      --------------------------------------------------
Lcn8.Umar                      --------------------------------------------------
Lcn8.Dleu                      --------------------------------------------------
Lcn8.Oari-5UTR-varX2-pred      --------------------------------------------------

Lcn8.Hsap                      CCCGGAGCCCGGACCCCGCCACGGAGGCCAGGCTGCCGTGCACCATCCTG
Lcn8.Nleu                      --------------------------------------------------
Lcn8.Mmur                      --------------------------------------------------
Lcn8.Mmus                      --------------------------------------------------
Lcn8.Maur                      --------------------------------------------------
Lcn8.Fcat                      --------------------------------------------------
Lcn8.Umar                      --------------------------------------------------
Lcn8.Dleu                      --------------------------------------------------
Lcn8.Oari-5UTR-varX2-pred      --------------------------------------------------

Lcn8.Hsap                      GGTGTCCTCGTGGTGCTCCGGGCGCAGGTGGCAGCAGCC
Lcn8.Nleu                      ---------------------------------------
Lcn8.Mmur                      ---------------------------------------
Lcn8.Mmus                      ---------------------------------------
Lcn8.Maur                      ---------------------------------------
Lcn8.Fcat                      ---------------------------------------
Lcn8.Umar                      ---------------------------------------
Lcn8.Dleu                      ---------------------------------------
Lcn8.Oari-5UTR-varX2-pred      ---------------------------------------
