# Supplementary material for: Characterization of mammalian Lipocalin UTRs in silico: Predictions for their role in post-transcriptional regulation
Source: PLoS One. 2019 Mar 6;14(3):e0213206. doi: 10.1371/journal.pone.0213206 (PMC6402760; doi:10.1371/journal.pone.0213206)
Supplement: S2 File — (ZIP) [file pone.0213206.s002.zip › S2 File/Ptgds_5UTR_ALIGN.txt]

CLUSTAL X (2.1) multiple sequence alignment


PTGDS.Hsap      --------------------------------------------------
PTGDS.Sbol      TGCATCACGAGTCTTCAGTGGGCTGTCCTGGGGCCCTGGGTGAGGCCAGG
PTGDS.Mmur      --------------------------------------------------
PTGDS.Gvar      --------------------------------------------------
PTGDS.Mmus      --------------------------------------------------
PTGDS.Pvam      --------------------------------------------------
PTGDS.Umar      --------------------------------------------------
PTGDS.Sscr      --------------------------------------------------
PTGDS.Eeur      --------------------------------------------------

PTGDS.Hsap      ------------------------------------GCTCCTCCTGCACA
PTGDS.Sbol      CCTGGCCCATAAATAGGGGTCTCCTCGGTGCTCTCCACTCCTGCTGCACA
PTGDS.Mmur      -------------------TCTCCTCAGGGCCCTCCACGCCTCCCGCACA
PTGDS.Gvar      -------------------TCTCCTCAGCGTCCTCCGTTCCTCCTGCCCA
PTGDS.Mmus      ----------------------------------GGCTCCTTCTGCCCAG
PTGDS.Pvam      --------------------------------------------------
PTGDS.Umar      ---------------------------------------CCTCCTGCCGG
PTGDS.Sscr      --------------------------------------------------
PTGDS.Eeur      ---------------------------------------ATAGGGGTCTC

PTGDS.Hsap      CCTCCCTCGCTCT-CCCACACCACTGGCACCA--GGCCCCGGACACCCGC
PTGDS.Sbol      CCTCCCTTGCTC-GCCCACACCGCTGGCACCG--GGCCTCAGACATCTGC
PTGDS.Mmur      CCTCCTGTGCTCGGCCCACACCACTGGCACCA--GGCCCCGGACACCTGC
PTGDS.Gvar      CCTCCCTTGCTGTGCCCGCACCACTGGCAGTA--GGCCCCAGACACCTGC
PTGDS.Mmus      TTTTCCTTGCTTTGTCCACATTGCTGGCATCA---GGCCCAGGCACCTGC
PTGDS.Pvam      CCTGCCTCACTCTGCCTGCACCGCTGGCACCA--GGCCCCAGACGCCCGC
PTGDS.Umar      CCTCCCTCCCTCTGCCTGCACTGCTGGCATCACAGGCCCTGGTCACACAC
PTGDS.Sscr      --------CTCCTGCCCGCCTTGCTCACTCTG-----CCTGCACTGCCAC
PTGDS.Eeur      CACAGCTGCCTCTGCTCCTCCTGCCTG-ACTG---CCTCCCTCTGCTTGC

PTGDS.Hsap      TCTGCTGCAGGAGA
PTGDS.Sbol      TCTGCTTCCAGAGA
PTGDS.Mmur      TCCGCTCCAGGAGG
PTGDS.Gvar      TCTACTCCAGGAGA
PTGDS.Mmus      TCTGCTCTGAGCAA
PTGDS.Pvam      TCGG-----GGAGA
PTGDS.Umar      TCAGCTCCAGGACA
PTGDS.Sscr      TCCGCTCTGGGAGA
PTGDS.Eeur      GCAGCCTCGGGACA
