# Supplementary material for: Characterization of mammalian Lipocalin UTRs in silico: Predictions for their role in post-transcriptional regulation
Source: PLoS One. 2019 Mar 6;14(3):e0213206. doi: 10.1371/journal.pone.0213206 (PMC6402760; doi:10.1371/journal.pone.0213206)
Supplement: S2 File — (ZIP) [file pone.0213206.s002.zip › S2 File/RBP4_5UTR_ALIGN.txt]

CLUSTAL 2.1 multiple sequence alignment


Rbp4.Hsap   --------------------------------------------------
Rbp4.Sbol   --------------------------------------------------
Rbp4.Mmus   --------------------------------------------------
RBP4.Opri   --------------------------------------------------
RBP4.Pvam   ---------------------------------------CCGGACGCCCC 11
Rbp4.Clup   GTGCTGGCCGCCGGCCGGCGCCTCCCCTCGGTCTTTCACCCCGGCCGTTA 50
RBP4.Sscr   --------------------------------------------------
RBP4.Eeur   --------------------------------------------------
RBP4.Dnov   --------------------GTAAGTGGGTGCCGCGGCCACCCCAGGCCG 30
                                                                                      

Rbp4.Hsap   ---------------------------------ATAAAGCAGCGGGGCGG 17
Rbp4.Sbol   --------------------------------------GCAGCTGGGCGG 12
Rbp4.Mmus   --------------------------------------------------
RBP4.Opri   --------------------------------------------------
RBP4.Pvam   GGCCAGGTCTGCGCGCGTCTCCCGGTGGTGAGCGGCGCCCGCGCGGGGAA 61
Rbp4.Clup   CGAAAGCGAGACCCCCTCCCGCCCCGGCTATAAAGCGGGCGGCCCGGCGG 100
RBP4.Sscr   --------------------------------------------------
RBP4.Eeur   --------------------------------------------------
RBP4.Dnov   CAGCTGGCGAGGCCGCTGCAACCGCTGGGTAACCGGGCCAGGCCTTGGCC 80
                                                                                      

Rbp4.Hsap   CCGCGGCG---CGCT--CGCCTCCCTCGCTCCACGCGCGCCCG--GACTC 60
Rbp4.Sbol   TCGCAGCG---CGCT--CGCCTCCCTAGCTCCACGCGCGCCCG--GACGC 55
Rbp4.Mmus   ----GACGG-CCGCT--CGGCTCCGTCGCTCCACGCGCGCGCG--AACGC 41
RBP4.Opri   -----------------------CCTCGCTCCACGCGCGCCCG--CACGC 25
RBP4.Pvam   GGGTAGGGACTGGCG--CTGTGGGGGCGACCGCAGCGGGCCGAGTGGTCC 109
Rbp4.Clup   CCCCGGCGGATCGCC--GCCTTCCCTGGCTCCACGCGCGCCC---CGCAC 145
RBP4.Sscr   ----------------------------------GCGCGCCTG--GAC-C 13
RBP4.Eeur   ------CGTGGCGCG-CTCGCCCCGCTGCTCCCCGCGCGCCCG--GACTG 41
RBP4.Dnov   CCGGGGCTCGTCGCCGCTGGTGTTTTGGCCCCACCGAAGCCACCCGGCGC 130
                                                  **          

Rbp4.Hsap   GGCGGC-CAGGCTTGCGCGCGG--TTCCCCTCCCGGTGGGCGGATTCCTG 107
Rbp4.Sbol   GGCGGC-CAGGCTTGCACGCTG--CTCTCCTCCTAGTGGGCGGACTCCTG 102
Rbp4.Mmus   GGCGGC-CAGGCTTGCACGCGG--CTCCT-----GCTGGGCAGACTCCGG 83
RBP4.Opri   GGCGGC-CAGGCTTGCGCGCGT--CTCCCC-----GTGGACGGACTCCTG 67
RBP4.Pvam   TGCGGC-CCCGCGCTCACAACG--CGCGTTTCCCGCAGGGCGGATTCCTG 156
Rbp4.Clup   CGCGGC-CAGGCTTGCGCGCAG--CTCC------GGTGGGCGGACTCCCG 186
RBP4.Sscr   CGCGGC-CACGCTTGCGCGCAG--CTCCC-----GACGGGCGGACTCCGG 55
RBP4.Eeur   TGCAGTGTTGACTTCTCCCCGG--------------CAGGCAGG------ 71
RBP4.Dnov   GGGAGCACCTCCAAGCCAGGGGGCCTCCCGAGGCAGCGGGCGGTATCCCG 180
             *  *      *                          * * *       

Rbp4.Hsap   GGCAAG 113
Rbp4.Sbol   GGCAAG 108
Rbp4.Mmus   GGTGAG 89
RBP4.Opri   GGCAAG 73
RBP4.Pvam   GGCGAG 162
Rbp4.Clup   GGCACG 192
RBP4.Sscr   AGCAAG 61
RBP4.Eeur   ------
RBP4.Dnov   GGCAGG 186
                                          
