# Supplementary material for: Characterization of mammalian Lipocalin UTRs in silico: Predictions for their role in post-transcriptional regulation
Source: PLoS One. 2019 Mar 6;14(3):e0213206. doi: 10.1371/journal.pone.0213206 (PMC6402760; doi:10.1371/journal.pone.0213206)
Supplement: S3 File — (ZIP) [file pone.0213206.s003.zip]

Archive with 2 entries (2 files):
- S3 File/3utr_alternative_sequences.txt
- S3 File/5utr_alternative_sequences.txt
