# Supplementary material for: Characterization of mammalian Lipocalin UTRs in silico: Predictions for their role in post-transcriptional regulation
Source: PLoS One. 2019 Mar 6;14(3):e0213206. doi: 10.1371/journal.pone.0213206 (PMC6402760; doi:10.1371/journal.pone.0213206)
Supplement: S3 File — (ZIP) [file pone.0213206.s003.zip › S3 File/3utr_alternative_sequences.txt]

>3utr_apod_a_hum/apod_b
CCAGGTTCTACAGGGAGGCTGCACCCACTCCATGTTACTTCTGCTTCGCTTTCCCCTACCCCCCCCCCATAAAGACAAACCAATCAACCACGACAAAGGA
AGTTGACCTGAACATGTAACCATGCCCTACCCTGTTACCTTGCTAGCTGCAAAATAAACTTGTTGCTGACCTGCTGTGCTCGCAGTAGATTCCAAGTT


>3utr_apod_a_mouse/apod_b/apod_d
AGGGGGCGGGGGGGGAAAACCACACCAGGTTATTTCTTTGCTTTGCGTTCCCTGGCTCCACCCCCCACGCCTCTTAAGTACCAAGCAACCATGGCAGGCA
CTAGAGGGAGAGTAAGGCTATAGAAGCCAATGGAGGGAGGGGACTCATGGAAAGTTGGCCCAAACCCAACCTGACCCCACACTGTCACCTTGCTAGCCCA
ATAATAAACATTTTGCTGATCAG


>3utr_apod_c_mouse
AGGGGGCGGGGGGGGAAAACCACACCAGGTTATTTCTTTGCTTTGCGTTCCCTGGCTCCACCCCCCACGCCTCTTAAGTACCAAGCAACCATGGCAGGCA
CTAGAGGGAGAGTAAGGCTATAGAAGCCAATGGAGGGAGGGGACTCATGGAAAGTTGGCCCAAACCCAACCTGACCCCACACTGTCACCTTGCTAGCCCA
ATAATAAACATTTTGCTGATCAGCTGTGTTTCCTGTGGATTCTGAGCTAGGTTTATAGTGCAAGAGTCATGGTCGGCAGATGGTTGGAAACCCTTTGGCT
GTAGTTTAAAGGTAGAGAAAGCTGATGGCCAAGTTAGATCCTGGTGACTCGGATCCAGGGTCCCTCTCCACGGCAGATGCTCTGGAGGGAATTCTGGGAC
GTTTTTCACTTCTGTCTGGAGGCTTCCTTGAAGCTTTTACTTTCTCATCGGGAAGTCTTCGGAACAGGGCCGAAGCATGAGCATCCTGAAAATATCTGGG
AAAAGCAGACAGCCTGTGAGGAAAAGACAAAGGTTGTTTGTTTGGTTGGTTTGTTTTGTTTTTTCGACATAGGGTTTCTCTGTATAGCCCTGGCTGTCAG
GGGACTCACTTTGTAGACCATGCTGGCCTCGAACTCAGAAACCCGTCTGCCTCTGCCTCCCGAGTGCTGGGATTAAAGGCGTGCGCCACCATGCCTGGCT
TCAACGGTGTTTGTTTGTTTGTTTGTTTGTTTGTTTAATGATGCAAATTTTCTCTTTCACTCAGAATTTACTGAGGTCCAATTGCATTCCAGTCAGTGAA
AAAAAAAATTTAGAATCCCTGACCACCGCTCTCCTTGCCCCCAAGCGTCAACTCAGTCCAGTGATAGAAATAAGACAGAGCAACATAGAGGGCATCACGG
GAAATCAGAGAACATCCCACCCTCTTCAAGACACAGGCTCAAGTTATCCAGTATCCAGTCTGTCTTCAAGCCTTGGCACTCCCATGCCTCTGCTCCAGTA
GCAAGCCAGAAACCACCTGGTGTTGTTCTTTTCTGATCTTGTGACTTTTAAAACCAAAAACCCAGATTTATCACCCCACAAGTTCACTTAGTTCCTGTTG
TATAGTCTGTTGTATGCTTTTCATTTAATTAAAAAAAAAAAAAAAACTC


>3utr_PTGDS_c_hum
cgacagcccctggcttctttcttggcagataagtgcatgacggaacaataggactccccagggctgaagctgggatcccggccagccaggtgacccccac
gctctggatgtctctgctctgttccttccccgagcccctgccccggctccccgccaaagcaaccctgcccactcaggcttcatcctgcacaataaactcc
ggaagcaagtcagt


>3utr_PTGDS_g_hum
gtgcatgacggaacaataggactccccagggctgaagctgggatcccggccagccaggtgacccccacgctctggatgtctctgctctgttccttccccg
agcccctgccccggctccccgccaaagcaaccctgcccactcaggcttcatcctgcacaataaactccggaagcaagt


>3utr_PTGDS_j_hum
gactccccagggctgaagctgggatcccggccagccaggtgacccccacgctctggatgtctctgctctgttccttccccgagcccctgccccggctccc
cgccaaagcaaccctgcccactcaggcttcatcctgcacaataaactccggaagcaagtcagtagagctggctcctggctgtctgcgctgtcatcacccg
tcctgggcctggccctggccacccggacctccccctctaaaatctcagcctgacgtcaacaaaggaacaggccctctagtgtttgctcccagtggggtct
tgagtcaggacagctaggagggggtgtccctcactgtctcccacccaccccacacagtcgtgtgcccctgccccacagccccacacgtcgagccataccc
cctcagctgccactgccaccaggccggtgctgagctgggggtcagtgactcagctaatcccttaggcaggtgccctgcacccccaacgccaccctgtcac
cccctcagcagtaaaggcctgaggctcgaggccccagaggagctttggacctgttgggtatcttgaggtgtgggattaacgcactgagattgggcagaga
taagggtttcaggggacaaaaagaaacatttgtttgaaa

>3utr_PTGDS_c_mouse
acgcaggtgacctggcctcaggactcctttgctctgtcactctcaagatcccagccctggctccccaaagtacctctacaccctccagctttgccttgac
aaagaaataaaagtccaaagcaagtcagatctttg

>3utr_PTGDS_d_mouse
acgcaggtgagagaagtcagtcagagggctggtcacatggtgacctggcctcaggactcctttgctctgtcactctcaagatcccagccctggctcccca
aagtacctctacaccctccagctttgccttgacaaagaaataaaagtccaaagcaagtc

>3utr_PTGDS_e_mouse
acgcaggtgagagaagtcagtcagagggctggtcacatggtaagcgctacttggccatttactcatcaataggtggccactgagtggtcacgtgaccgga
gtggtggggatacagctcccaagcacacgcatccaagtgaggcagtccaaaagaaggtatagtttcaataccaatggctaaaatagggtatcaatggccc
agggctcgtgaggagaaggataacagtccaggcgatggggagagaccgccgtcccgtgaagcctatcccgcagcaggggtctccaaggagccaggatggg
caagatcaggaaggggaatggccagggatagagatggcaagtcagagggctccacactagtgccattgactgtgcctttgggaccataggctctggagga
atattctaggaggccctggccagaagtgctgtttgggccccactggggctaagggtgctgctgtgtcactgacgcctcttgttcttttgtccaggtgacc
tggcctcaggactcctttgctctgtcactctcaagatcccagccctggctccccaaagtacctctacaccctccagctttgccttgacaaagaaataaaa
gtccaaagcaagtc


>3utr_PTGDS_f_mouse
acgcaggtgagagaagtcagtcagagggctggtcacatggtgacctggcctcaggactcctttgctctgtcactctcaagatcccagccctggctcccca
aagtacctctacaccctccagctttgccttgacaaagaaataaaagtccaaagcaagtc


>3utr_rbp4_b_hum
caatatcaagaatctagtttcatctgagaacttctgattagctctcagtcttcagctctatttatcttaggagtttaatttgcccttctctccccatctt
ccctcagttcccataaaaccttcattacacataaagatacacgtgggggtcagtgaatctgcttgcctttcctgaaagtttctggggcttaagattccag
actctgattcattaaactatagtcacccgtgtcctgtgattttagttttcatttgtgtttatgtctgtgctgcagacggatgggtggggtgcgcttcttt
ataccaggagcacgtggctctttctgacctttggcctgttctagtgcctaatctccattattaaatactggcttctcccaacttcctg

>3utr_rbp4_c_hum
caatatcaagaatctagtttcatctgagaacttctgattagctctcagtcttcagctctatttatcttaggagtttaatttgcccttctctccccatctt
ccctcagttcccataaaaccttcattacacataaagatacacgtgggggtcagtgaatctgcttgcctttcctgaaagtttctggg


>3utr_rbp4_c_mouse
caacgtctaggatgtgaagtttgaagatttctgattagctttcatccggtcttcatctctatttatcttagaagtttagtttcccccacctcccctacct
tctctaggtggacattaaaccatcgtcc

>3utr_rbp4_a/d_mouse
caacgtctaggatgtgaagtttgaagatttctgattagctttcatccggtcttcatctctatttatcttagaagtttagtttcccccacctcccctacct
tctctaggtggacattaaaccatcgtccaaagtacatgagagtcactgactctgttcacacaactgtatgtcttactgaaggtccctgaaagatgtttga
ggcttgggattccaaacttggtttattaaacatatagtcaccatcttcctat


>3utr_apom_d_hum
cctgtaacttcatctaagtccccagatgggtacaatgggagctgagttgttggagggagaagctggagacttccagctccagctcccactcaagataata
aagataatttttcaatcctca

>3utr_apom_e_hum
cctgtaacttcatctaagtccccagatgggtacaatgggagctgagttgttggagggagaagctggagacttccagctccagctcccactcaagataata
aagataatttttcaatcctca

>3utr_apom_a_mouse
ccagtgacttcacccgtgtcctagacagacaagataggagcccagcttcgagtggagaagccagcgactcctgccccctctcgtggataataaagatgat
ttgtcagtcctcatctc


>3utr_LCN1_a_hum
agagcttcagcagttcccagtgactccgcctgtctgtggggtccctcggggtgagaggtgctggctgggtgctcttttgggtgcagggactgggtgggaa
gcaggaggaaggaca

>3utr_LCN1_h_hum
ggggacaccttggctcctcagcagcccaaggacggcaccatccagcacctccgtcattcacagggacatggaaaaagctccccacccctgcagaacgcgg
ctggctgcaccccttcctaccaccccccgccttccccctgccctgcgccccctctcctggttctccataaagagcttcagcagtt


>3utr_VEGP1_rat_a
gaagtgatgcctcataccaggcctgcctcacagcattgctctactctgcacagatccactgagcttgggacacagaagcagctccttcactgtcccttc
tggctctgcccaacccttccctctgccgccctcttccttgcttctccataaagaactttatcatc


>3utr_LCN2_b_hum
ggtgccgccagctgccgcaccagcccgaacaccattgagggagctgggagaccctccccacagtgccacccatgcagctgctccccaggccac
cccgctgatggagccccaccttgtctgctaaataaacatgtgccctcaggcct

>3utr_LCN2_b(2)_hum
gtgcacagtgagtgtggctgggcggctgcgagggggcttgtgggaggccagggtgcagtgggctgggggtcttgggcctgcctttgctcatccccctgcc
ccccagcactgctgctgtctttattctgctgtccccatctcgggtgcctcccatttccccacccatcaccctcatatccacctctgtccagggtgccgcc
agctgccgcaccagcccgaacaccattgagggagctgggagaccctccccacagtgccacccatgcagctgctccccaggccaccccgctgatggagccc
caccttgtctgctaaataaacatgtgccctcagg


>3utr_LCN2_b_mouse
atgggtggtgagtgtggctgactgggatgcgcagagacccaatggttcaggcgctgcctgtctgtctgccactccatctttcctgttgccagagagccac
ctggctgccccaccagccaccataccaaggagcatctggagcctcttcttatttggccagcactccccatccacctgtcttaacaccaccaatggcgtcc
cctttctgctgaataaatacatgcccccacttctcag


>3utr_LCN8_e_hum
tggagttcctgcctcagaccacaaggttcggagcgcccgcccacccctgcccctcctgggcaccctgcccaccaggtcacctgcacctgctctgaataaa
ctgtgaagtcaa


>3utr_LCN8_a_mouse
gtagctcctgcccaggcctgtggctgcagccccatctacctggcctctc
ctgctcctgcccgaagaacctctgtatctgctccaaataaattctgctgccaaatgct


>3utr_LCN12_a_hum
ccactcagacagccgcggcccccaaggcctgactcttcttgtgggagggcgaggtcagcctgagtccctcctcttcctggagggatgcccaccgtgccct
tctgattcccgcctctggtcctttacatgtgcataaccacatgcacacacactcacgcatgagcaaacgtgtacagactggcacatgcctccacatgcga
acacccacttacacacacgccactcacactggcacacatgctgtctacccgtgcacaggcacacgtgctggtctgcacacacctgcacacacctgcacac
tcgctatgccaggcctcctgggtctgcagtgagtctgggggcccatggggacagggacaggtgaggggcttcctgaggacctggggctgttgggagccgc
tgtgggccacatcttctgccccttctcagcctccctcaccccagccccttcccctagacccactgctggtcccctttctccctcctgcttctcacctgaa
gccacctgcccctcctttgtgccctcccttgcttcctcctgggctctgtcccctgctccccctttgtcctccatcccgactccatctcccccaccaggct
ggtcaccccaggccagcgtctgttgaaggatgaagcagctcctgtccggcccagccctgcctcacagctgtgcgagctctgccctcctcagctctcaaac
ctgaataaatgcaccaagcccagagccccagagtgtgaccactatgaccttgggttgggcaaagagacaggagcaaggcgaccgctgaccctgcagggct
gcaacagctccttctctgggcacactatggccccccagccggctgtctctggccagtgtgtgtgactctgtcagtgagggcatgcacatgtatgttcatg
catgagtctttgcccatggttgcaggttgtacaaggtcgttcccaggccaaggcccctccatccctgccccttgggcccttggctgtgggagttcgcagg
ctcttctccacctccaccctggtcagcactcggggctgccataccagatgcagccgggctggagcttgccccggaaacactcagaccccgagctgtccca
ggcagcggctgttctgtcagggaagctggcctggagctaccagggtcccagaacaggaggaggccctggtgcagatgccccaggcctgggagaggggagg
cggtgacaagcagcctcgggctggagcctgctgggcacagagacacaaagggtctgaggtcacaacccagacacccactcccagcctgagccccccaacc
ctgactgtacacccctgcaagatgtctgtattcggacgcccacccccaccggccagccagagcaactcatttctcagccctccgatgtctgtgtccatct
cagcccccactgtcctccgggcagggagagcaggacaccacccagggcggccatggaccctagtggtctctggccttgctagagagtaaagagcatccag
agacccccaacctggtgcctaaccttcacccaccaggagcaccccgctactcagaagcatggcccttgtttagaatccttctgccatcatgtgcacctcc
tgctgggca


>3utr_LCN12_c/c(2)_hum
aggatgaagcagctcctgtccggcccagccctgcctcacagctgtgcgagctctgccctcctcagctctcaaacctgaataaatgcaccaagcccagagc
ccc


>3utr_LCN12_a_mouse
agaaggaacaggttcctgccagtagagcctcaccctgcctctgctctcaacacaaataaacacactgcctatgactcc


>3utr_OBP2A_b_hum
cagcccccgggtctgcacctccagagcccaccctaccaccagacacagagcccggaccacctggacctaccctccagccatgacccttccctgctccca
cccacctgactccaaataaagagcttctccccca

>3utr_OBP1A_a_mouse
agtacttctgcatatttaaaaacaggatcagaattatggatcatgtggtcttgaccttgaaatcaatatcatctataattaacttgttctttcaaaacaa
ctttccctcccttgtgaagtcagggtattacataccaaaatctaaacatgcctttccttccccttctcatgatcttccttttttgaatgacttaataaag
tgatttaagaagcaattata


>3utr_OBP2a_a_mouse
cagctacccaggtctgcaacagctgagccagccttgcttccaacaccaagctgggacatcccttcaccacacctctcctggaccaaacttcccactgct
tcaccaccaccacctcagtacctgctcccctctcccctgactccaaataaatctctttagcagtg


>3utr_C8G_a_hum
ggccggcacacagctccagtgctgagaagtcagtgccccgagagacgaccccaccagtggggtgcccgctgcctgtcctccgtgaaaccagcctcagatc
agggccctgccacccagggcaggggatcttctgccggctgccccagaggacagtgggtggagtggtacctacttattaaatgtctcagacccc


>3utr_C8G_c_mouse
ggccatctagtggagaagctgtggacagtgggctaccctcagagagttctgagcatcctgaatgcactcttggagtctctcctttctgtccccagaagca
ccccttcatacagctctgttgtcctaggtcttttcattaaacatcagacttggc


>3utr_ORM2_b_hum
caggacacagccttggatcaggacagagacttgggggccatcctgcccctccaacccgacatgtgtacctcagctttttccctcacttgcatcaataaag
cttctgtgtttggaacagctaa


>3utr_ORM2_a_mouse
actcagctctctgaactccgagggctgtccacaggctcaccaaaccccacccctcctgtgcactttgattctgtctctgccacaataaaggtttgctgac
acagtcaatatca
