# Supplementary material for: Characterization of mammalian Lipocalin UTRs in silico: Predictions for their role in post-transcriptional regulation
Source: PLoS One. 2019 Mar 6;14(3):e0213206. doi: 10.1371/journal.pone.0213206 (PMC6402760; doi:10.1371/journal.pone.0213206)
Supplement: S3 File — (ZIP) [file pone.0213206.s003.zip › S3 File/5utr_alternative_sequences.txt]

>5utr_APOD.a_hum
ctctctcgcacacatacccacacacacacacacacacacacacgcgcgcgcgaaaacaatatctcatttcttcttcagggagcagctgtgaaggaaatcg
ggggaggaggatggacacaacatcccatctttgtgtttcgatacagactaagcttttaggccaaccctcctgactggatgggggcggcgggcgtggcatg
catgaaaagtaaacatcagagacctgaagaagcttataaaatagcttgggagaggccagtcaccaagacaggcatctcaaatcggctgattctgcatctg
gaaactgccttcatcttgaaagaaaagctccaggtcccttctccagccacccagccccaag

>5utr_APOD.b_hum
agacaggcatctcaaatcggctgattctgcatctggaaactgccttcatcttgaaagaaaagtttaccaggaagtaacccgggcaaattcacctcgttgg
tatgaagagagtgtcagcagaggtcgcctccagaggaggtgctgtggagactgagcgcatagcacccttaaaatcctgggaccagggcttctccacggct
ccaggtcccttctccagccacccagccccaag


>5utr_APOD.c_hum
agacaggcatctcaaatcggctgattctgcatctggaaactgccttcatcttgaaagaaaagatggagtttttgctctgttgcccaagctagagtgcaat
ggtgtgatcttggcttactgcaacctctgcctccc

>5utr_APOD.c_hum_corregido
agacaggcatctcaaatcggctgattctgcatctggaaactgccttcatcttgaaagaaaagatggagtttttgctctgttgcccaagctagagtgcaat
ggtgtgatcttggcttactgcaacctctgcctcccatgttcaagcaattatcctgcatcagcctcccgagtagctgtgattacagctccaggtcccttct
ccagccacccagccccaag

>5utr_APOD.d_hum
gactggatgggggcggcgggcgtggcatgcatgaaaagtaaacatcagagacctgaagaagcttataaaatagcttgggagaggccagtcaccaagacag
gcatctcaaatcggctgattctgcatctggaaactgccttcatcttgaaagaaaagctccaggtcccttctccagccacccagccccaag


>5utr_Apod.a_mouse
cacttggaggattctgggtggaaacttcagtcatctgatctgagagaaactgacagtgagcaccaactgaaggcttttacaggctccatctcattttcct
cagacttctaaggcctctcctgcagccaccccaccccaag

>5utr_Apod.b_mouse
ttggaggattctgggtggaaacttcagtcatctgatctgagaggtacgttcatagttggagcttgcacttggggtaaccgatgggtaaagcagagaccac
cctgattcccactgtcttcatttcagttagaaactgacagtgagcaccaactgaaggcttttacaggctccatctcattttcctcagacttctaaggcct
ctcctgcagccaccccaccccaag


>5utr_Apod.c_mouse
tgcacaaacaatatctcattgtttcttcctcagggagcagctgtgaaggaaactaagtgaggggacagacacagcatcccatctttgtgccccacacaga
gctcagctttgaggccagtttcccccaagctgtggtgggtgtggcatgcctgactatcaaagggcaagggcctgatgggagcctataaagtgacttggga
gaagccacacacctcacttggaggattctgggtggaaacttcagtcatctgatctgagagttagaaactgacagtgagcaccaactgaaggcttttacag
gctccatctcattttcctcagacttctaaggcctctcctgcagccaccccaccccaag

>5utr_Apod.d_mouse
acaatatctcattgtttcttcctcagggagcagctgtgaaggaaactaagtgaggggacagacacagcatcccatctttgtgccccacacagagctcagc
tttgaggccagtttcccccaagctgtggtgggtgtggcatgcctgactatcaaagggcaagggcctgatgggagcctataaagtgacttgggagaagcca
cacacctcacttggaggattctgggtggaaacttcagtcatctgatctgagaggcctctcctgcagccaccccaccccaag


>5utr_Apod.e_mouse
gctctgaggcgatggccttacagctgctgggcagccaggctggcagcggctgccggatgcagctcctcggtgctgaggagaattccaactgaataacata
gtccataagggctctccatcactgtgtgtcgtcagtcactgtgtcatccggagacccagacaccgccatttgcattttctccccaggcctctcctgcagc
caccccaccccaag


>5utr_Ptgds.c_hum
cctcctgcacacctccctcgctctcccacaccactggcaccaggccccggacacccgctctgctgcaggaga

>5utr_Ptgds.g_hum
ggcacagagagtgtgcagggtggtccttgtccctgcccaagctgcaagaggctctgcgaaggtccctcctgcccctgtccaccttgcacagtcctagccg
ggggaggaggggagaaatctggcgtgccaggagctggcaactgcccagcccttcctggatgtgggactgaggagtccgtcctgaaccgaagcatgatcct
gttagctcttccagctctccaggcgccaacgaccatatggtctcgctccccacccgggctcaccttcagaccagcggcagcgctcacccaccacgcctgc
cagggaagctcagtcccaacagaatccagagagggcccaccacatgtgcctgcctgtgacggcctgtgacagggccccagccagggccaacgagctggag
gggcccaaggagctgggtgcagcgctggggccccggacacccgctctgctgcaggaga

>5utr_Ptgds.j_hum
cacagagagtgtgcagggtggtccttgtccctgcccaagctgcaagaggctctgcgaaggtccctcctgcccctgtccaccttgcacagtcctagccggg
ggaggaggggagaaatctggcgtgccaggagctggcaactgcccagcccttcctggatgtgggactgaggagtccgtcctgaaccgaagcatgatcctgt
tagctcttccagctctccaggcgccaacgaccatatggtctcggtaacgactgctccccacccgggctcaccttcagaccagcggcagcgctcacccacc
acgcctgccagggaagctcagtcccaacagaatccagagagggcccaccacatgtgcctgcctgtgacggcctgtgacagggccccagccagggccaacg
agctggaggggcccaaggagctgggtgcagcgctggggtaacaggacagccccacggggtgctcccgagtctggaccagactcggggtggggaggcccag
actcggcggggggcagacttggggtggggggattgctgggggaagttggggcctctggcaagggatagggcctgtgctcaagcccaaaggtgccccaggc
tgaaatgggcacccaggggtcactatcagagccccaacagctggccatgggggaagccatgcccagcaaacctggccctcgggaccctgcgggccagatc
aagtttctctaccttggcctgagcttctcatcaacacttcacttgctgggcgtttcaggaccaaactctcagggtggaagtggggcttgtgtccccttct
ggggtggcagggctcggaaagggaatgatggtaggggctgtgagatgtgggtcctggcccccagtgggaagtcaccagaggcctcggaggcgggcatggc
tgaggaacacagcccctgccctatcagggccgctgggttggtgggccctgccagcaggaggagggtgggcaaggtccctgccagctctgtctctgggacc
agtgggcaggggcctctgcctcacccccacgctgcctcagctggggcagcaggcccaggcctcttgcataagcgccctgtgggggacgaggctgcagctg
tgcctggccaccccatcccccagcatcacgagtgttcagtgggctgtccccgggccctgggtggaggccaagcctggcccataaataggggtctcctcag
tgccctccgctcctcctgcacacctccctcgctctcccacaccactggcaccaggccccggacacccgctctgctgcaggaga


>5utr_Ptgds.c_mouse
ctctgctccttctgcccagttttccttgctttgtccacattgctggcatcaggcccaggcacctgctctgctctgagcaa

>5utr_Ptgds.d_mouse
ggctttgccggcaggagtgggcaaggtctgagccagttctgcctctggagctggggatgggggcaggcagaggtttcttcttctaggaggtgtggggctc
agctggaacctcttacataattagcagatgaggctgcagctgggacagccaccctccctcacaccaacatcacgagccttcagtgggcagtccttgggct
ttgggtggaggccaagcctgactcataaatagggggtctccacagtgccctctgctccttctgcccagttttccttgctttgtccacattgctggcatca
ggcccaggcacctgctctgctctgagcaa


>5utr_RBP4.b_hum
gcgccaatttggcatggccagggcctgggcactcacgcaccagggagcctcgcgggtccgctctcgctctgtgaggccacggtcttcccgccaggttgac
tcgagcctcctgccagagccactggccccggaggccaccctagaccgcagctggcggccgctggcacgagtgcagggtaactgagccagggccgctggcg
catttggcctggccgaggccaccccgcgcggccgctccactgtgcccgaggctgtcctggaggtgaggccggcccacagggaccctgcccgtgcccgggc
tccgggcggattcctgggcaag


>5utr_RBP4.d_hum
cgctccacgcgcgcccggactcggcggccaggcttgcgcgcggttcccctcccgggcggattcctgggcaag

>5utr_RBP4.d(2)_hum
ataaagcagcggggcggccgcggcgcgctcgcctccctcgctccacgcgcgcccggactc
ggcggccaggcttgcgcgcggttcccctcccggtgggcggattcctgggcaag


>5utr_Rbp4.a_mouse
gggggaaaaaaaaacagccaaaatatgccaaaaagcttctcacaacagctcctcagtagaagcaggggccacttgggaaagccagggcctggacgctaat
gttccaggctacatcataggtcccttttcgctcagtgaggccaccatcaccacaccatggccacgtaggcctccagccagggcaacaggacctggaggcc
acccaagactgcagctggctgccgctgggtccccgggccagctcttggccccgatggatcctctgggctggagagtttggctccaccgagaccaccctga
gcggagctcggagcataggcgacgtgggacggcaaggctgacggaggggccccgcgtgcgttcaggaggcagactccggggtgag


>5utr_Rbp4.c_mouse
ccacgcgcgcgcgaacgcggcggccaggcttgcacgcggctcctgctgactccggggtgag

>5utr_Rbp4.d_mouse
gacggccgctcggctccgtcgctccacgcgcgcgcgaacgcggcggccaggcttgcacgcggctcctgctgggcagactccggggtgag


>5utr_Apom.d_hum
cacagctagttttccctctaacgacttcttcaagatcaggggctatgtcttattcgtttttttatgtccccggggattagctagttcttgggaaacaact
gggacttgggattcaaaacagtttgctaagtgaatgaatgagaggcccagtcaagctacttcccttcagtgctgcacagtgcaacaaataaccagctcag
atacaggttcaaagaccacaggcttctccctggacagctcagctctcctcataactcctgagaaaccctggacatgccagggtgtactatggagtggttg
catccggaagagggggaggaagtcccaaacactaagtaatccaggtttgggttggaaaacaaggttgaagttactcattagcaggtgaaagggtcaaggg
tcgaacgcaagggagctgaaagcagagtggactgagcagccagtaggggagagagcagttaaggcacacagagcaccagctccctcctgcctgaag

>5utr_Apom.e_hum
agagtggactgagcagccagtaggggagagagcagttaaggcacacagagcaccagctcc
ctcctgcctgaag


>5utr_Apom.a_mouse
cgtgagcccatttgtcagtgagcttttccttcatgtgttcttaccagttcccctactatactctcacaggagaaatgcaagctgggcaaagtggcacaag
cctttaatcacttgggagacaaaggcaggcagatgatctctatgagtccagctggcttatgtagtgaatccctggacaaccaaagtgacatagtgaaacc
ctatcagagagagagagagagagaaagaaggggtggggggagaatccaccatgccctagcgactggctggtgcctgttttaacatttatcagtttacatt
gcaatggattgtttgcaaagcaaagctgttttccgctttaaaaaaaaaaaaaaaaaaaaaaaaaaagtcctccaggattagctagttcctggcaaacaac
tgaaattccagacttgcccagtgaatgaatgaatgaaagacctaatccagccacttctcatcgcagcagggctcccatcaaatgcagcatggaagactgg
gtttctactgtagggctcagctttcctcctaaggcctcagagtcactgggtcatgcccgggtatattgtagagtggttgcatccggaagagggggaggaa
ggccccgatgccatagtcaatctaggcttgggttggaaaacaaggttgaagttacttattagcaggttaaagggtcaagggtcgaggcgagggggctgga
ggcagagtagaccgagcggccatcagagaacagttaaggcggaggtcccctcaactgcagagcaccaactctcatcccgag


>5utr_LCN2.b_hum
ctcgccacctcctcttccacccctgccaggcccagcagccaccacagcgcctgcttcctcggccctgaaatc

>5utr_LCN2.b(2)_hum
agggccacccaggtgagcctctcactcgccacctcctcttccacccctgccaggcccagcagccaccacagcgcctgcttcctcggccctgaaatc


>5utr_Lcn2.b_mouse
cactctctgctcttcctcctccagcacacatcagacctagtagctgtggaaacc


>5utr_LCN12.c_hum
ccagcgcccaggaccgtgtctgggaaaaggtctttgcccggagagtgggaagagagaggggagggtgagcagaggacaggccgggagttttccgggaacg
gaggaagagcagtggaggagatgagatctcagtcttgcccaggctggagtccagtggcacaatcatagcttactgcaggctcaaactcctgggctaaagc
aatcctcccacctcagcctctcaagtagctgggaccacagctgccagg


>5utr_LCN12.c(2)_hum
tgtccctgtgggcccagcagctgccagg


>5utr_Lcn12.a_mouse
ccagcagccgctcctcgggcaggctgtgtccttctggagcctggtggctgttggg


>5utr_LCN1.b_hum
tttacatccaggaagggattggtcagtctcctgtgccaggtccctgggggaccctgagcc
cagcggtataaagggcggctgtgggaggactggtacagcctctcccagccccagcaagcg
acctgtcaggcggccgtggactcagactccggag

>5utr_LCN1.h_hum
cagccccagcaagcgacctgtcaggcggccgtggactcagactccggag


>5utr_Vegp1.a_ratnorv
gtctcctcagtctgccaagtgatctgctgttcacctgtgagcacagactctggag


>5utr_LCN8.e_hum
ctcctcttcctctcaggctccgagacggccccagcagcgtccaccgctgtccatatgccaggagggtggctgggcaggctgctgtctaggccaggctaac
ccctgcggtgggcgtgggtgtcaccagggccgatggcgcttgtgcagaaacccacgtctctgagctgccagcagccaagctgtcctgatgacattcccgg
gtgggcgcacaagcctgcactgtccgtatagaatcggcccaggctgtgcagcaggggaacccggagcccggaccccgccacggaggccaggctgccgtgc
accatcctgggtgtcctcgtggtgctccgggcgcaggtggcagcagcc


>5utr_Lcn8.a_mouse
gaagccacaagccaggccctgag


>5utr_OBP2A_b_hum
cgcccagtgacctgccgaggtcggcagcacagagctctggag


>5utr_OBP1A_a_mouse
cacaactacttatctgctttgagcttctgtagaaaagaaagtcttgtaccatc


>5utr_LCN13(OBP2a)_a_mouse
agaggacactctgcccaggtgacctgccttgtgtgagagcccagtgcctggag


>5utr_C8G_a_hum
agagtagactctgtcctgggacttggtggtgctacccttggcctcccacagtcctgccaccctgctgccgccacc


>5utr_C8G_c_mouse
cagttattgcatgcatagggttgagcactgaccacaagtggaaataggggtgcagaggtcaactcttaactttgcacttgggacacaatgcccagctcct
atcaaggctaggttctaggatggaccctggcttgggttaggggttcagtaatcggaagacagatgtggacttcctggactgtgcttcctgtggcactgga
cagtggactctgacctaggacagtgcacccctccacctcgctgtcctgtcacctactgtccgtagcaggttggccctggg


>5utr_ORM2_b_hum
ggcggtgctccgagctggcctttgggggaggttttgtgcgaggcatttcccaagtgctggcaggattgtgtcacagacacagagtaaacttttgctgggc
tccaagtgaccgcccatagtttattataaaggtgactgcaccctgcagccaccagcactgcctggctccacgtgcctcctggtctcagt


>5utr_ORM2_a_mouse
gttatctcttccaagccctggtgcctctgagtgtcctaagc
