# Supplementary material for: Characterization of mammalian Lipocalin UTRs in silico: Predictions for their role in post-transcriptional regulation
Source: PLoS One. 2019 Mar 6;14(3):e0213206. doi: 10.1371/journal.pone.0213206 (PMC6402760; doi:10.1371/journal.pone.0213206)
Supplement: S4 File — (ZIP) [file pone.0213206.s004.zip]

Archive with 6 entries (6 files):
- S4 File/3UTR sequences.txt
- S4 File/ApoD_3UTR_align.txt
- S4 File/APOM_3UTR_align.txt
- S4 File/LCN8_3UTR_align.txt
- S4 File/PTGDS_3UTR_align.txt
- S4 File/RBP4_3UTR_align.txt
