# Supplementary material for: Characterization of mammalian Lipocalin UTRs in silico: Predictions for their role in post-transcriptional regulation
Source: PLoS One. 2019 Mar 6;14(3):e0213206. doi: 10.1371/journal.pone.0213206 (PMC6402760; doi:10.1371/journal.pone.0213206)
Supplement: S4 File — (ZIP) [file pone.0213206.s004.zip › S4 File/3UTR sequences.txt]

ApoD

>NM_001647.3:933-1148 Homo sapiens apolipoprotein D (APOD), mRNA, 3UTR
CCAGGTTCTACAGGGAGGCTGCACCCACTCCATGTTACTTCTGCTTCGCTTTCCCCTACCCCCCCCCCAT
AAAGACAAACCAATCAACCACGACAAAGGAAGTTGACCTGAACATGTAACCATGCCCTACCCTGTTACCT
TGCTAGCTGCAAAATAAACTTGTTGCTGACCTGCTGTGCTCGCAGTAGATTCCAAGTTAAAAAAAAAAAA
AAAAAA

>NM_001301353.1:922-2070 Mus musculus apolipoprotein D (Apod), transcript variant 2, mRNA, 3UTR
AGGGGGCGGGGGGGGAAAACCACACCAGGTTATTTCTTTGCTTTGCGTTCCCTGGCTCCACCCCCCACGCCTCTTAAGTACCAAGCAACCATGGCAGGCA
CTAGAGGGAGAGTAAGGCTATAGAAGCCAATGGAGGGAGGGGACTCATGGAAAGTTGGCCCAAACCCAACCTGACCCCACACTGTCACCTTGCTAGCCCA
ATAATAAACATTTTGCTGATCAGCTGTGTTTCCTGTGGATTCTGAGCTAGGTTTATAGTGCAAGAGTCATGGTCGGCAGATGGTTGGAAACCCTTTGGCT
GTAGTTTAAAGGTAGAGAAAGCTGATGGCCAAGTTAGATCCTGGTGACTCGGATCCAGGGTCCCTCTCCACGGCAGATGCTCTGGAGGGAATTCTGGGAC
GTTTTTCACTTCTGTCTGGAGGCTTCCTTGAAGCTTTTACTTTCTCATCGGGAAGTCTTCGGAACAGGGCCGAAGCATGAGCATCCTGAAAATATCTGGG
AAAAGCAGACAGCCTGTGAGGAAAAGACAAAGGTTGTTTGTTTGGTTGGTTTGTTTTGTTTTTTCGACATAGGGTTTCTCTGTATAGCCCTGGCTGTCAG
GGGACTCACTTTGTAGACCATGCTGGCCTCGAACTCAGAAACCCGTCTGCCTCTGCCTCCCGAGTGCTGGGATTAAAGGCGTGCGCCACCATGCCTGGCT
TCAACGGTGTTTGTTTGTTTGTTTGTTTGTTTGTTTAATGATGCAAATTTTCTCTTTCACTCAGAATTTACTGAGGTCCAATTGCATTCCAGTCAGTGAA
AAAAAAAATTTAGAATCCCTGACCACCGCTCTCCTTGCCCCCAAGCGTCAACTCAGTCCAGTGATAGAAATAAGACAGAGCAACATAGAGGGCATCACGG
GAAATCAGAGAACATCCCACCCTCTTCAAGACACAGGCTCAAGTTATCCAGTATCCAGTCTGTCTTCAAGCCTTGGCACTCCCATGCCTCTGCTCCAGTA
GCAAGCCAGAAACCACCTGGTGTTGTTCTTTTCTGATCTTGTGACTTTTAAAACCAAAAACCCAGATTTATCACCCCACAAGTTCACTTAGTTCCTGTTG
TATAGTCTGTTGTATGCTTTTCATTTAATTAAAAAAAAAAAAAAAACTC

>NM_001076301.2:662-921 Bos taurus apolipoprotein D (APOD), mRNA, 3UTR
CCAGGCTCTAAAGGGAGCTGCATTCACTCCATGTTCCTTCTCTTGCTTTGCTTTTCCCCTATACCGACCCTCATAAAGACAAACCAAACCACCAGAGCAAC
CTATTACAAACCTACCAGAAGGGAAACGTGGCAGCAGAAGCTAATGGAGAAGAACCCAAGGCAAGCTGGCCCAGACATTTAGCCATGCACCATTCTGTTAC
CTTGCGAGTCTGATAATAAACTTGCTGCTGACCTGCTGTGCTCAAAAAAAAAAAAAAA

>XM_005201541.3:1029-2129 PREDICTED: Bos taurus apolipoprotein D (APOD), transcript variant X1, mRNA, 3UTR
CCAGGCTCTAAAGGGAGCTGCATTCACTCCATGTTCCTTCTCTTGCTTTGCTTTTCCCCTATACCGACCCTCATAAAGACAAACCAAACCACCAGAGCAAC
CTATTACAAACCTACCAGAAGGGAAACGTGGCAGCAGAAGCTAATGGAGAAGAACCCAAGGCAAGCTGGCCCAGACATTTAGCCATGCACCATTCTGTTAC
CTTGCGAGTCTGATAATAAACTTGCTGCTGACCTGCTGTGCTCACAGTAGATTCTAAACTGGACTAATTATTGTGGGGTTTTAATGAGAAGCCTAAGTTTG
GAAATCCTTAAGCAGTGATGTTGAAAAAAAAAATGAAGCCCTGAACAGTTTAAAGGTAACAATCCTGTTTCTAGAAAGAGAAAGCTGATGGCAAAGGCACA
TTCCAAGTGACCCGAATCCAGGTGCCCCCATCCTGCAATAGGCAGTCCTTAGTGGGGGGAATCCTATGGAAGTTTTGAGTCTCTGACAGGCAGTTTCCTGG
AAACATTTGCTCTCAGGAGGTCTTCAGAACCACGTGAAGAATGGGACCATCTTAAGTCTGTACAATGAAGAGAGTCTGTGAGGGAGAAGCTATGGGAATTT
TTAAGAAAATAATTTTTTTTGTCTTTTATTCAGCTGATATTTACTGGGACTCAAGAGCATTCCAGGCATTGAGAAATAGAATCCATTTTCTCCCACAGAAG
CTCACAGACTAGCGAGGGAGACTGACAAGTAGAGATATGGATTTTAATCCAAGCTGAGGGATGCAAAGGCAGAGACGTGTGGCGGGAGCTGGGGAAGCTCT
GAGAAGATCTCAACCCCTGCCAGACACAGGCACTTACGAGGTGGTACAGTCACACACTGGGGCATTCCAGCTTCAAGGAGTCAGGAAGCACCTGGAGTTTG
CTCCTGATTGGTTTTTTTTTTTTTACATTTTAACTCTTAAAATCAAAACAGCCTCAAAATGATCACCCTGCGATTATTCTTATCTTGCACAAAATTTGTAA
TCCATTAATGTTTGGGAAATGAATAGAAAATGAAGCCATTTGGTTAGATTTTTGCGTTTTCAGCACAAATATAAAATACTCATTTCCTGGA

>XM_014110289.1:813-1064 PREDICTED: Canis lupus familiaris apolipoprotein D (APOD), mRNA, 3UTR
GAGGCTCGAGGGGGAACCCGCGTTCACTCCACGTTACTTCTTTTGCTTTGCTTCCCCCCCCTCCACCCCCCATAAAGACAGACCGACCCCTGCAAACCGTTG
CAAACACCAAAGGGAAATTGGGCAGCGGAAGCCCATGGAGAGAAAGTCAAGGAAAGTTGGCCCAAACACTTAGCCATGCACCACCCTGTTACCCTGCCCGTC
TAATAATAAACTTGTTGCTGACCTGCTGTGCTCACAGTAGATTCTGAA

>XM_003926188.2:894-1078 PREDICTED: Saimiri boliviensis boliviensis apolipoprotein D (APOD), transcript variant X1, mRNA, 3UTR
CCAGGATCTACAGGGAGGCTGCGTCCACTCCATGTTACTTCTGCTTTGCTTTCGCCCACCCTTGACCAGAAAGACAAACCAGTCAGCCATGACAAGCCTGAACACTTAGCCATGCCCTAC
CCTGCTACCCAGCTAGCTGCAAAATAAACGTGTTGCTGACCTGCTGTGCTCACAGTAGATTCCAA


APOM

>NM_001256169.1:596-722 Homo sapiens apolipoprotein M (APOM), transcript variant 2, mRNA, 3UTR
cctgtaacttcatctaagtccccagatgggtacaatgggagctgagttgttggagggagaagctggagacttccagctccagctcccactcaagataata
aagataatttttcaatcctca

>NM_018816.1:603-731 Mus musculus apolipoprotein M (Apom), mRNA, 3UTR
ccagtgacttcacccgtgtcctagacagacaagataggagcccagcttcgagtggagaagccagcgactcctgccccctctcgtggataataaagatgat
ttgtcagtcctcatctc

>XM_003944350.2:660-764 PREDICTED: Saimiri boliviensis boliviensis apolipoprotein M (APOM), mRNA, 3UTR
CTTCATCTAAGTCCCCAGACGGGTGCAGTGGGAGCTGAGTTGGAGGGAGAAGCTGGAGACTTTCAACTCCCATTTAAGATAATAAAGATGATTTTTCAATCCTCA

>XM_006931559.3:478-595 PREDICTED: Felis catus apolipoprotein M (APOM), transcript variant X4, mRNA, 3UTR
CCTGTGGCTTCATCTGTGCCCCAGATGGTTATGGTGGGAGCTGCAGTTGTGCTGCAGGGAGAAGCTGGAGACTCCCAGCTCCCTTTCAAGAGTAATAAAGATGGTTTTTCAATCCTCA

>XM_021098346.1:2469-2663 PREDICTED: Sus scrofa apolipoprotein M (APOM), transcript variant X1, mRNA, 3UTR
CCTCCTGCCTGGACTTTAAGGCCTTCTTACTGACTCCCAGGAATCAAGAGGCCTGCGAGCTGTCTAGTAACTGACCAATGGTTCATCTGTGCTCCCAGATGGATACAGTGGAAGCTGAG
ATTGTGGGGTCGGGGGGAAAAGCTGGAGAATCCCAAATCCCTTACAAGAGTAATAAAGATGATTTTTCAATCCTCA


LCN8

>NM_178469.3:809-918 Homo sapiens lipocalin 8 (LCN8), transcript variant 2, mRNA, 3UTR
TGGAGTTCCTGCCTCAGACCACAAGGTTCGGAGCGCCCGCCCACCCCTGCCCCTCCTGGGCACCCTGCCC
ACCAGGTCACCTGCACCTGCTCTGAATAAACTGTGAAGTCAA

>NM_033145.1:551-653 Mus musculus lipocalin 8 (Lcn8), mRNA, 3UTR
GTAGCTCCTGCCCAGGCCTGTGGCTGCAGCCCCATCTACCTGGCCTCTCCTGCTCCTGCCCGAAGAACCT
CTGTATCTGCTCCAAATAAATTCTGCTGCCAAATGCT

>XM_003279787.3:823-1078 PREDICTED: Nomascus leucogenys lipocalin 8 (LCN8), mRNA, 3UTR
GAAGGCGCTCAGGGAGCTGGGTGCTTTGTGCAAAGCCAGGCAGCGAGGACAGAAGTTCCCGTCACGTGGCCTTCATCGCTGCC
CCGTGGGGCCTCCAGAGACCACATGGGCCTGAGCCCCTGCACTTTTGTGTCGCAGGAGCTGATTTAATGAAGTTCGTGCCTCA
GACCACGAGGTTCGGAGCCCCCGCCCACCCCGGCCCCTCCTGGGCACCCTGCCCACCAGGTCACCTGCACCTGCTCTGAATAA
ACTGTGA

>XM_008704272.1:546-657 PREDICTED: Ursus maritimus lipocalin 8 (LCN8), mRNA, 3UTR
AGGACCCCTGTGCTGAGGCCGGGATGCTCTGAGCCCCCCGCTCCTGGCCCCCGGGGGCTGCTTGCACCCGCTCCGAA
TAAACCCCATTACCAAACCCTCTGCCCCGAGTGTC

>XM_015089717.1:933-1179 PREDICTED: Ovis aries musimon lipocalin 8 (LCN8), transcript variant X2, mRNA, 3UTR
CCTCACTTCACAGGCAGAGAAGCTGAGGCCCAGGCCACTCAGCAGGACACCCACTCCTGGCTGGGGCCCTCGGGTTCGGACGGCGCCCCGAGGCCTTGCCCTTC
TCCGTCGCAGCAGCTGACCTAGGGGAGCCCCTGCCCCCATGGGGATGCTTAGAGCCCCGCCCACCTGGCCTCCCTGGGCCGCCAGCCCTGGGGGCCACCTGCAG
CTGCTCCGCCGGAATAAACTCTACAGCCAAACCCATGGT


PTGDS

>NM_000954.6:649-812 Homo sapiens prostaglandin D2 synthase (PTGDS), mRNA, 3UTR
GACTCCCCAGGGCTGAAGCTGGGATCCCGGCCAGCCAGGTGACCCCCACGCTCTGGATGTCTCTGCTCTG
TTCCTTCCCCGAGCCCCTGCCCCGGCTCCCCGCCAAAGCAACCCTGCCCACTCAGGCTTCATCCTGCACA
ATAAACTCCGGAAGCAAGTCAGTA

>NM_008963.3:647-805 Mus musculus prostaglandin D2 synthase (brain) (Ptgds), mRNA, 3UTR
ACGCAGGTGAGAGAAGTCAGTCAGAGGGCTGGTCACATGGTGACCTGGCCTCAGGACTCCTTTGCTCTGT
CACTCTCAAGATCCCAGCCCTGGCTCCCCAAAGTACCTCTACACCCTCCAGCTTTGCCTTGACAAAGAAA
TAAAAGTCCAAAGCAAGTC

>XM_010352127.1:864-1032 PREDICTED: Saimiri boliviensis boliviensis prostaglandin D2 synthase 21kDa (brain) (PTGDS), transcript variant X1, mRNA, 3UTR
CACTCCCCAGGCCTGAAGCTGGGACCCCCGCCAGCCAGGTGACCCCCGCGCTCTGGATGTCTCCGATCTGTTCCTTCCCTGAGACCTTGCCCCGGCTCCCCACCCAAGTGCCCCCGCTCCCTTGGGCTTCATTCTGGCTCTATG
CAATAAACTGTGGAAGCAAGTCAGT


>XM_008704338.1:763-914 PREDICTED: Ursus maritimus prostaglandin D2 synthase 21kDa (brain) (PTGDS), mRNA, 3UTR
GTGACCCCGGCCCCCGGAACTGGCCATCCTGCCCTGCTCTGCTCTTACCTCCAAGACCCCCAAGTCCCCAGCCCTGGCTCCTCCCTGCCCCCACCTCTGCCCCCTC
AGGCTTTCTCCTGGCTCTGAGAATAAACTCCGGAAGCAAATCAGCA

>NM_174791.4:625-947 Bos taurus prostaglandin D2 synthase (PTGDS), mRNA, 3UTR
GTGAGTCTGCCTCTCAGGACCTGGCCCTTCTGCCCTGCTCAGCCGTTTTCTGCAACACCCGAGACCCCAGCCTGA
GACCCCAGCCCCGGCCCCTCGCCATCCATGCCCCCCTCAGCCTTTATTCCCGCTCTGAAAATAAACTCTGAAGCA
AGTCAG


RBP4

>NM_006744.4:690-1070 Homo sapiens retinol binding protein 4 (RBP4), transcript variant 1, mRNA, 3UTR
CAATATCAAGAATCTAGTTTCATCTGAGAACTTCTGATTAGCTCTCAGTCTTCAGCTCTATTTATCTTAG
GAGTTTAATTTGCCCTTCTCTCCCCATCTTCCCTCAGTTCCCATAAAACCTTCATTACACATAAAGATAC
ACGTGGGGGTCAGTGAATCTGCTTGCCTTTCCTGAAAGTTTCTGGGGCTTAAGATTCCAGACTCTGATTC
ATTAAACTATAGTCACCCGTGTCCTGTGATTTTAGTTTTCATTTGTGTTTATGTCTGTGCTGCAGACGGA
TGGGTGGGGTGCGCTTCTTTATACCAGGAGCACGTGGCTCTTTCTGACCTTTGGCCTGTTCTAGTGCCTA
ATCTCCATTATTAAATACTGGCTTCTCCCAACTTCCTG

>NM_001159487.1:992-1243 Mus musculus retinol binding protein 4, plasma (Rbp4), transcript variant 1, mRNA, 3UTR
CAACGTCTAGGATGTGAAGTTTGAAGATTTCTGATTAGCTTTCATCCGGTCTTCATCTCTATTTATCTTA
GAAGTTTAGTTTCCCCCACCTCCCCTACCTTCTCTAGGTGGACATTAAACCATCGTCCAAAGTACATGAG
AGTCACTGACTCTGTTCACACAACTGTATGTCTTACTGAAGGTCCCTGAAAGATGTTTGAGGCTTGGGAT
TCCAAACTTGGTTTATTAAACATATAGTCACCATCTTCCTAT
