# Supplementary material for: Characterization of mammalian Lipocalin UTRs in silico: Predictions for their role in post-transcriptional regulation
Source: PLoS One. 2019 Mar 6;14(3):e0213206. doi: 10.1371/journal.pone.0213206 (PMC6402760; doi:10.1371/journal.pone.0213206)
Supplement: S4 File — (ZIP) [file pone.0213206.s004.zip › S4 File/ApoD_3UTR_align.txt]

CLUSTAL W (1.83) multiple sequence alignment


Bos             CCAGGCTCTAAAGGGAGCT-GCATTCACTCCATGTTCCTTCTCTTGCTTTGCTTTTCCCC
Canis           -GAGGCTCGAGGGGGAACCCGCGTTCACTCCACGTTACTTCTTTTGCTTTGCTTCCCCCC
Homo            CCAGGTTCTACAGGGAGGCTGCACCCACTCCATGTTACTTCT---GCTTCGCTTT-CCCC
Saimiri         CCAGGATCTACAGGGAGGCTGCGTCCACTCCATGTTACTTCT---GCTTTGCTTT-CGCC
Mus             -AGGGGGCGGGGGGGGAA----AACCACACCAGGTTATTTCT-TTGCTTTGCGTT-CCCT
                                                                            

Bos             TATACCGACCCTCATAAAG---ACAAACCAAACCACCAGAGCAACCTATTACAAACCTAC
Canis           CCT-CCACCCCCCATAAAG---ACAGACCGACCCCT----GCAAACCGTTGCAAAC--AC
Homo            TAC-CCCCCCCCCATAAAG---ACAAACCAATC----------AACCACGACAAA-----
Saimiri         CA--CCCTTGACCAGAAAG---ACAAACCAGTC----------AGCCATGACAA------
Mus             GGCTCCACCCCCCACGCCTCTTAAGTACCAAGC----------AACCATGGCAGGC--AC
                                                                            

Bos             CAGAAGGGAAACGTGGCAGCAGAAGCTAATGGAGAAGA---ACCCAAGGCAAGCTGGCCC
Canis           CA-AAGGGAAATTGGGCAGCGGAAGCCCATGGAGAGAA---AGTCAAGGAAAGTTGGCCC
Homo            ------------------------------------------------GGAAGTTGACCT
Saimiri         --------------------------------------------------------GCCT
Mus             TAGAGGGAGAGTAAGGCTATAGAAGCCAATGGAGGGAGGGGACTCATGGAAAGTTGGCCC
                                                                            

Bos             AGACATTTAGCCATGCACCATTCTGTTACCTTGCGAGTCTGATAATAAACTTGCTGCTGA
Canis           AAACACTTAGCCATGCACCACCCTGTTACCCTGCCCGTCTAATAATAAACTTGTTGCTGA
Homo            GAACATGTAACCATGCCCTACCCTGTTACCTTGCTAGCTGCAAAATAAACTTGTTGCTGA
Saimiri         GAACACTTAGCCATGCCCTACCCTGCTACCCAGCTAGCTGCAAAATAAACGTGTTGCTGA
Mus             AAAC--CCAACCTGACCCCACACTGTCACCTTGCTAGCCCAATAATAAACATTTTGCTGA
                                                                            

Bos             CCTGCTGTGCTCACAGTAGATTCTAAACTGGACTAATTATTGTGGGGTTTTAATGAGAAG
Canis           CCTGCTGTGCTCACAGTAGATTCTGAA---------------------------------
Homo            CCTGCTGTGCTCGCAGTAGATTCCAAGTT-------------------------------
Saimiri         CCTGCTGTGCTCACAGTAGATTCCAA----------------------------------
Mus             TCAGCTGTGTTTCCTGTGGATTCTGAGCTAGGTTTATAGTGCAAGAGTCATGGTCGGCAG
                                                                            

Bos             CCTAAGTTTGGAAATCCTTAAGCAGTGATGTTGA---AAAAAAAAATGAAGCCCTGAACA
Canis           ------------------------------------------------------------
Homo            ------------------------------------------------------------
Saimiri         ------------------------------------------------------------
Mus             ---ATGGTTGGAAACCCTTTGGCTGTAGTTTAAAGGTAGAGAAAGCTGATGGCCAAGTTA
                                                                            

Bos             GTT--TAAAGGTAACAATCCTG------TTTCTAGAAAGAGAAAGCTGATGGCAAAGGCA
Canis           ------------------------------------------------------------
Homo            ------------------------------------------------------------
Saimiri         ------------------------------------------------------------
Mus             GATCCTGGTGACTCGGATCCAGGGTCCCTCTCCACGGCAGATGCTCTGGAGGGAATTCTG
                                                                            

Bos             CATTCCAAGTGACCCGAATCCAGGTGCCCCCATCCTGCAATAGGCAGTCCTTAGTGGGG-
Canis           ------------------------------------------------------------
Homo            ------------------------------------------------------------
Saimiri         ------------------------------------------------------------
Mus             GGACGTTTTTCACTTCTGTCTGGAGGCTTCCTTGAAGCTTTTACTTTCTCATCGGGAAGT
                                                                            

Bos             ----GGAATCCTATGGAAGTTTTGAGTCTCTGACAGGCAGTTTCCTGGAAACATTTGCTC
Canis           ------------------------------------------------------------
Homo            ------------------------------------------------------------
Saimiri         ------------------------------------------------------------
Mus             CTTCGGAACAGGGCCGAAGCATGAGCATCCTGAAAATATCTGGGAAAAGCAGACAGCCTG
                                                                            

Bos             TCAGGAGGTCTTCAGAACCACGTGAAGAATGGGACCATCTTAAGTCTGTACAATGAAGAG
Canis           ------------------------------------------------------------
Homo            ------------------------------------------------------------
Saimiri         ------------------------------------------------------------
Mus             TGAGGAAAAGACAAAGGTTGTTTGTTTGGTTGGTTTGTTTTGTTTTTTCGACATAGGGTT
                                                                            

Bos             AGTCTGTGAGGGAGAAGCTATGGGAATTTTTAAGAAAATAATTTTTTTTGTCTTTTATTC
Canis           ------------------------------------------------------------
Homo            ------------------------------------------------------------
Saimiri         ------------------------------------------------------------
Mus             TCTCTGTATAGCCCTGGCTGTCAGGGGACTCACTTTGTAGACCATGCTGGCCTCGAACTC
                                                                            

Bos             AGCTGATATTTACTGGGACTCAAGAGCATTCCAGGCATTGAGAAATAGAATCCATTTTCT
Canis           ------------------------------------------------------------
Homo            ------------------------------------------------------------
Saimiri         ------------------------------------------------------------
Mus             AGAAACCCGTCTGCCTCTGCCTCCCGAGTGCTGGGATTAAAGGCGTGCGCCACCATGCCT
                                                                            

Bos             CCCACAGAAGCTCACAGACTAGCGAGGGAGACTGACAAGTAGAGATATGGATTTTAATCC
Canis           ------------------------------------------------------------
Homo            ------------------------------------------------------------
Saimiri         ------------------------------------------------------------
Mus             GGCTTCAACGGTGTTTGTTTGTTTGTTTGTTTGTTTGTTTAATGATGCAAATTTTCTCTT
                                                                            

Bos             AAGCTGAGGGAT-GCAAAGGCAGAGACGTGTGGCGGGAGCTGGGGAAGCTCTGAGAAGAT
Canis           ------------------------------------------------------------
Homo            ------------------------------------------------------------
Saimiri         ------------------------------------------------------------
Mus             TCACTCAGAATTTACTGAGGTCCAATTGCATTCCAGTCAGTGAAAAAAAAAATTTAGAAT
                                                                            

Bos             CTCAACCCCTGCCAGACACAGGCACTTACGAGGTGGTACAGTCACACACTGGGGCATTCC
Canis           ------------------------------------------------------------
Homo            ------------------------------------------------------------
Saimiri         ------------------------------------------------------------
Mus             CCCTGACCACCGCTCTC-CTTGCCCCCAAGCGTCAACTCAGTCCAGTGATAGAAATAAGA
                                                                            

Bos             AGCTTCAAGGAGTCAGGAAGCACCTGGAGTTTGCTCCTGATTGGTTTTTTTTTTTTTACA
Canis           ------------------------------------------------------------
Homo            ------------------------------------------------------------
Saimiri         ------------------------------------------------------------
Mus             CAGAGCAACATAGAGGGCATCACGGGAAATCAGAGAACATCCCACCCTCTTCAAGACACA
                                                                            

Bos             TTTTAACTCT---TAAAATCAAAACAGCCTCAAAATGATCACCCTGCGATTATTCTTATC
Canis           ------------------------------------------------------------
Homo            ------------------------------------------------------------
Saimiri         ------------------------------------------------------------
Mus             GGCTCAAGTTATCCAGTATCCAGTCTGTCTTCAAGCCTTGGCACTCCCATGCCTCTGCTC
                                                                            

Bos             TTGCACAAAATTTGTAATCCATTAATGTTTGGGAAATGAATAGAAAATGAAGCCATTTGG
Canis           ------------------------------------------------------------
Homo            ------------------------------------------------------------
Saimiri         ------------------------------------------------------------
Mus             CAGTAGCAAGCCAGAAACCACCTGGTGTT-GTTCTTTTCTGATCTTGTGACTTTTAAAAC
                                                                            

Bos             TTAGATTTTTGCGTTTTCAGCACAAATATAAAATACTCATTTCCTGGA------------
Canis           ------------------------------------------------------------
Homo            ------------------------------------------------------------
Saimiri         ------------------------------------------------------------
Mus             CAAAAACCCAGATTTATCACCCCACAAGTTCACTTAGTTCCTGTTGTATAGTCTGTTGTA
                                                                            

Bos             -----------------------------------
Canis           -----------------------------------
Homo            -----------------------------------
Saimiri         -----------------------------------
Mus             TGCTTTTCATTTAATTAAAAAAAAAAAAAAAACTC
