# Supplementary material for: Characterization of mammalian Lipocalin UTRs in silico: Predictions for their role in post-transcriptional regulation
Source: PLoS One. 2019 Mar 6;14(3):e0213206. doi: 10.1371/journal.pone.0213206 (PMC6402760; doi:10.1371/journal.pone.0213206)
Supplement: S4 File — (ZIP) [file pone.0213206.s004.zip › S4 File/APOM_3UTR_align.txt]

CLUSTAL W (1.83) multiple sequence alignment


Homo            ------------------------------------------------------------
Saimiri         ------------------------------------------------------------
Felis           ------------------------------------------------------------
Sus             CCTCCTGCCTGGACTTTAAGGCCTTCTTACTGACTCCCAGGAATCAAGAGGCCTGCGAGC
Mus             ------------------------------------------------------------
                                                                            

Homo            --------------CCTGTAACTTCATCTAAGTCCCCAGATGGGTACAATGGGAGCTG-A
Saimiri         ---------------------CTTCATCTAAGTCCCCAGACGGGTGCAGTGGGAGCTG-A
Felis           --------------CCTGTGGCTTCATCTGTG-CCCCAGATGGTTATGGTGGGAGCTGCA
Sus             TGTCTAGTAACTGACCAATGG-TTCATCTGTGCTCCCAGATGGATACAGTGGAAGCTGAG
Mus             --------------CCAGTGACTTCACCCGTG-TCCTAGACAGACAAGATAGGAGCCCAG
                                                                            

Homo            GTTGT-----TGGAGGGAGAAGCTGGAGACTTCCAGCTCCAGCTCCCACTCAAGA-TAAT
Saimiri         GTTG--------GAGGGAGAAGCTGGAGACTTTCAA------CTCCCATTTAAGA-TAAT
Felis           GTTGTG---CTGCAGGGAGAAGCTGGAGACTCCCAG------CTCCCTTTCAAGAGTAAT
Sus             ATTGTGGGGTCGGGGGGAAAAGCTGGAGAATCCCAA------ATCCCTTACAAGAGTAAT
Mus             CTT-------CGAGTGGAGAAGCCAGCGACTCCTG-------CCCCCTCTCGTGGATAAT
                                                                            

Homo            AAAGATAATTTTTCAATCCTCA----
Saimiri         AAAGATGATTTTTCAATCCTCA----
Felis           AAAGATGGTTTTTCAATCCTCA----
Sus             AAAGATGATTTTTCAATCCTCA----
Mus             AAAGATGATTTGTCAGTCCTCATCTC
