# Supplementary material for: Characterization of mammalian Lipocalin UTRs in silico: Predictions for their role in post-transcriptional regulation
Source: PLoS One. 2019 Mar 6;14(3):e0213206. doi: 10.1371/journal.pone.0213206 (PMC6402760; doi:10.1371/journal.pone.0213206)
Supplement: S4 File — (ZIP) [file pone.0213206.s004.zip › S4 File/LCN8_3UTR_align.txt]

CLUSTAL W (1.83) multiple sequence alignment


Ursus           ------------------------------------------------------------
Ovis            ------------------------CCTCACTTCACAGGCAGAGAAGCTGAGGCCCAGGCC
Homo            ------------------------------------------------------------
Nomascus        GAAGGCGCTCAGGGAGCTGGGTGCTTTGTGCAAAGCCAGGCAGCGAGGACAGAAGTTCCC
Mus             ------------------------------------------------------------
                                                                            

Ursus           ------------------------------------------------------------
Ovis            ACTCAGCAGGACACCCACTCCTGGCTGGGGCCCTCGGGTTCGGACGGCGCCCCGAGGCCT
Homo            ------------------------------------------------------------
Nomascus        GTCACGTGGCCTTCATCGCTGCCCCGTGGGGCCTCCAGAGACCACATGGGCCTGAGCCCC
Mus             ------------------------------------------------------------
                                                                            

Ursus           -------------------------------AGGACCCCTGTGCTGAGGCCGGGATGCTC
Ovis            TGCCCTTCTCCGTCGCAGCAGCTGACCTAGGGGAGCCCCTGCCCCCATG--GGGATGCTT
Homo            ------------------------------TGGAGTTCCTGC-CTCAGACCACAAGGTTC
Nomascus        TGCACTTTTGTGTCGCAGGAGCTGATTTAATGAAGTTCGTGC-CTCAGACCACGAGGTTC
Mus             -------------------------------GTAGCTCCTGC-C-CAGGCC-TGTGGCT-
                                                                            

Ursus           TGAGC-CCCCCGCTCCT-GGCCCCC----------------GG-GGGCTGCTTGCACCCG
Ovis            AGAGC-CCCGCCCACCT-GGCCTCCCTGGGCCGCCAGCCCTGG-GGGCCACCTGCAGCTG
Homo            GGAGCGCCCGCCCACCCCTGCCCCTCCTGGGCACCCTGCCCACCAGGTCACCTGCACCTG
Nomascus        GGAGCCCCCGCCCACCCCGGCCCCTCCTGGGCACCCTGCCCACCAGGTCACCTGCACCTG
Mus             GCAGC-CCCATCTACCT-GGCCTCTCCTGC---TCCTGCCCGA-AGAACCTCTGTATCTG
                                                                            

Ursus           CTCCG----AATAAACCCCATTACCAAACCCTCTGCCCCGAGTGTC
Ovis            CTCCGCCGGAATAAACTCTACAGCCAAACCCATGGT----------
Homo            CTCTG----AATAAACTGTGAAGTCAA-------------------
Nomascus        CTCTG----AATAAACTGTGA-------------------------
Mus             CTCCA----AATAAATTCTGCTGCCAAATGCT--------------
