# Supplementary material for: Characterization of mammalian Lipocalin UTRs in silico: Predictions for their role in post-transcriptional regulation
Source: PLoS One. 2019 Mar 6;14(3):e0213206. doi: 10.1371/journal.pone.0213206 (PMC6402760; doi:10.1371/journal.pone.0213206)
Supplement: S4 File — (ZIP) [file pone.0213206.s004.zip › S4 File/PTGDS_3UTR_align.txt]

CLUSTAL W (1.83) multiple sequence alignment


Homo            ----------GACTCCCCAGGGCTGAAGCTGGGATCCCGGCCAGCCAGG--TGACCCCCA
Saimi           ----------CACTCCCCAGGCCTGAAGCTGGGACCCCCGCCAGCCAGG--TGACCCCCG
Ursus           ------------------------------GTGACCCCGGCCCCCGGAAC-TGGCCATCC
Bos             ------------------------------GTGAGTCTGCCTCTCAGGACCTGGCCCTTC
Mus             ACGCAGGTGAGAGAAGTCAGTCAGAGGGCTGGTCACATGGTAAGCGCTACTTGGCCATTT
                                                                            

Homo            CGCTCTGGATGTCTCTGCTCTGTTCCTTCC-----CCGAGCCCCT-GCCCCGGCTCCCCG
Saimi           CGCTCTGGATGTCTCCGATCTGTTCCTTCC-----CTGAGACCTT-GCCCCGGCTCCCCA
Ursus           TGCCCTGCTCTGCTCTTACCTCCAAGACCC-----CCAAGTCCCCAGCCCTGGCTCCTCC
Bos             TGCCCTGCTCAGCCGTTTTCTGCAACACCCGAGACCCCAGCCTGAGACCCCAGCCCCGGC
Mus             ACTCATCAATAGGTGGCCACTGAGTGGTCACGTGACCGGAGTGGTGG----GGATACAGC
                                                                            

Homo            CC-AAAGCAACCCTGCCCAC-TCAGGCTTCATCCTG------CACAATAAACTCCGGAAG
Saimi           CC-CAAGTGCCCCCGCTCCC-TTGGGCTTCATTCTGGCTCTATGCAATAAACTGTGGAAG
Ursus           CTGCCCCCACCTCTGCCCCC-TCAGGCTTTCTCCTGGCTCT-GAGAATAAACTCCGGAAG
Bos             CCCTCGCCATCCATGCCCCCCTCAGCCTTTATTCCCGCTCT-GAAAATAAACTCTG-AAG
Mus             TCCCAAGCACACGCATCCAAGTGAGGCA--GTCCAAA----AGAAGGTATAGTTTCAATA
                                                                            

Homo            CAAGTCAGTAGAGCTGGCTCCTGGCTGTCTGCGCTGTCATCACCCG
Saimi           CAAGTCAGT-------------------------------------
Ursus           CAAATCAGCA------------------------------------
Bos             CAAGTCAG--------------------------------------
Mus             CCAATGGCTAAAATAGGGTATCAATGGCCC----------------
