# Supplementary material for: Characterization of mammalian Lipocalin UTRs in silico: Predictions for their role in post-transcriptional regulation
Source: PLoS One. 2019 Mar 6;14(3):e0213206. doi: 10.1371/journal.pone.0213206 (PMC6402760; doi:10.1371/journal.pone.0213206)
Supplement: S4 File — (ZIP) [file pone.0213206.s004.zip › S4 File/RBP4_3UTR_align.txt]

CLUSTAL W (1.83) multiple sequence alignment


Homo            ------------------------------------------------------------
Chlorocebus     ------------------------------------------------------------
Canis           ------------------------------------------------------------
Equus           TGGAGTGGGTGTGGGCGCTCGTGGTGCTGGCGGCGCTGGGTAGCGCGGGCGCAGAGCGTG
Mus             ------------------------------------------------------------
                                                                            

Homo            ------------------------------------------------------------
Chlorocebus     ------------------------------------------------------------
Canis           ------------------------------------------------------------
Equus           ACTGCCGGGTGAGCAGCTTCCGAGTCAAGGAGAACTTCGACAAGGCTCGCTTCTCCGGGA
Mus             ------------------------------------------------------------
                                                                            

Homo            ------------------------------------------------------------
Chlorocebus     ------------------------------------------------------------
Canis           ------------------------------------------------------------
Equus           CCTGGTACGCCATGGCCAAGAAGGACCCCGAGGGCCTCTTCCTGCAGGACAATATCGTCG
Mus             ------------------------------------------------------------
                                                                            

Homo            ------------------------------------------------------------
Chlorocebus     ------------------------------------------------------------
Canis           ------------------------------------------------------------
Equus           CTGAGTTCTCCGTGGACGAGTATGGCCAGATGAGCGCCACGGCCAAGGGCCGAGTTCGTC
Mus             ------------------------------------------------------------
                                                                            

Homo            ------------------------------------------------------------
Chlorocebus     ------------------------------------------------------------
Canis           ------------------------------------------------------------
Equus           TTTTGAATAACTGGGACGTGTGCGCAGACATGGTGGGCACCTTCACAGACACGGAGGACC
Mus             ------------------------------------------------------------
                                                                            

Homo            ------------------------------------------------------------
Chlorocebus     ------------------------------------------------------------
Canis           ------------------------------------------------------------
Equus           CTGCCAAGTTCAAGATGAAGTACTGGGGCGTAGCGTCCTTTCTCCAGAAAGGAAACGATG
Mus             ------------------------------------------------------------
                                                                            

Homo            ------------------------------------------------------------
Chlorocebus     ------------------------------------------------------------
Canis           ------------------------------------------------------------
Equus           ACCACTGGATCATCGACACGGACTATGACACCTATGCCGTGCAGTACTCCTGCCGCCTCC
Mus             ------------------------------------------------------------
                                                                            

Homo            ------------------------------------------------------------
Chlorocebus     ------------------------------------------------------------
Canis           ------------------------------------------------------------
Equus           TAAACCTCGATGGCACCTGTGCTGACAGCTACTCCTTCGTGTTTGCCCGCGACCCGAACG
Mus             ------------------------------------------------------------
                                                                            

Homo            ------------------------------------------------------------
Chlorocebus     ------------------------------------------------------------
Canis           ------------------------------------------------------------
Equus           GCTTTCCCCCAGAAGTGCAGAGAATCGTGAGGCGGAGGCAGGAGGAGCTGTGCCTGGCCA
Mus             ------------------------------------------------------------
                                                                            

Homo            ------------------------------------------------------------
Chlorocebus     ------------------------------------------------------------
Canis           ------------------------------------------------------------
Equus           GGCAGTACAGGCTGATCTCTCACAACGGTTATTGTGATGGTAAATCAGACAGAAACCTTT
Mus             ------------------------------------------------------------
                                                                            

Homo            -----CAATATCAAGAATCT--AGTTTCATCTGAGAACTTCTGATTAGCTCTC----AGT
Chlorocebus     -----CAAGATCAATAATCT--AGTTTCATCTGAGAACTTCTGATTATTTCTC----AGT
Canis           --------------CAACGTGGAGTTTCATTTGAAAAGTTCCCATTAATTCATGC--AGC
Equus           TGTAGCAACATCGAGGATGTCAAGTTTCATTTGAAAACTTCCCACTAACTCTTACTCAGC
Mus             -----CAACGTCTAGGATGTGAAGTTT-----GAAGATTTCTGATTAGCTTTCATCCGGT
                                                                            

Homo            CTTCAGCTCTATT-TATCTTAGGAGTTTAATTTGCCCTTCTCTCCCCATCTTCCCTCAGT
Chlorocebus     CTTCAACTCTATT-TATCTTAGGAGTTTAATTTGCCCTTCTCTCCCCATCTTCCCTCATT
Canis           CTTCAATTGTCTCGTATCTTAGGGGTTTAGTTTGCCCTGCTCTGCACCCCTGCCCTCCGC
Equus           CTTCAACTCTATT-TATCTTAG---TTTAGTTTGGCCCTCTCTTCTCCCCTTCCCTAGGT
Mus             CTTCATCTCTATT-TATCTTAGAAGTTTAGTTTCCCCCACCTCCCCTACCTTCTCTAGGT
                                                                            

Homo            TCCCATAAAACCTTCATTACACATAAAGATACACGTGGGGGTCAGTGAATCT----GCTT
Chlorocebus     TCCCATAAAACCTTCATTACACATAAGGATACACGTGGGGGTCAGTGAATCT----GCTT
Canis           AAACATGGAATCTCAGC-ACACCTAAAAATATCGGTGGGGATCAGTGAATCT----GCAC
Equus           AAACATAAAACCTTCAG-TCACATAAAAATGTATGTGGGAATAAGTGAATCTATTTGCCC
Mus             GGACATTAAACCATCGT------CCAAAGTACA--TGAGAGTCACTGACTCTG--TTCAC
                                                                            

Homo            GC----------CTTTCCTGAAAGTTTCTGGGG------------CTTAAGATTCCAGAC
Chlorocebus     GCAGGTAAATGTCTTTCCTGAAAGTTTCTGAGG------------CTTAAGATTCCAGAC
Canis           TCAGATGACTGTCTTTCCTGGAGTTTTCTAAGGAATTGTTTCAAGCTTAGGATTCCAGAC
Equus           TCGGATGTATGTCTTTACTGGAGTTTTCTAAGGGACCTTTTGAGGCTTAGGGTTCCAGAC
Mus             ACAACTGTATGTCTT-ACTGAAGGTCCCTGAAAGAT-GTTTGAGGCTTGGGATTCCAAAC
                                                                            

Homo            TCTGATTCATTAAA-CTATAGTCACCCGTGTCCTGTGATTTTAGTTTTCATTTGTGTTTA
Chlorocebus     TCTGATTCATTAAA-ATATAGTCACCCGTGTCCTGTGA----------------------
Canis           TTTGATTTATTAAA-ATGTAGTCACCTGTTTCCTGTGA----------------------
Equus           TTTGATTTATTAAA-ATG------CCCGT-------------------------------
Mus             T-TGGTTTATTAAACATATAGTCACCATCTTCCTAT------------------------
                                                                            

Homo            TGTCTGTGCTGCAGACGGATGGGTGGGGTGCGCTTCTTTATACCAGGAGCACGTGGCTCT
Chlorocebus     ------------------------------------------------------------
Canis           ------------------------------------------------------------
Equus           ------------------------------------------------------------
Mus             ------------------------------------------------------------
                                                                            

Homo            TTCTGACCTTTGGCCTGTTCTAGTGCCTAATCTCCATTATTAAATACTGGCTTCTCCCAA
Chlorocebus     ------------------------------------------------------------
Canis           ------------------------------------------------------------
Equus           ------------------------------------------------------------
Mus             ------------------------------------------------------------
                                                                            

Homo            CTTCCTG
Chlorocebus     -------
Canis           -------
Equus           -------
Mus             -------
