# Supplementary material for: Characterization of mammalian Lipocalin UTRs in silico: Predictions for their role in post-transcriptional regulation
Source: PLoS One. 2019 Mar 6;14(3):e0213206. doi: 10.1371/journal.pone.0213206 (PMC6402760; doi:10.1371/journal.pone.0213206)
Supplement: S5 File — (ZIP) [file pone.0213206.s005.zip]

Archive with 1 entries (1 files):
- S5 File/Data_Figure 4.txt
