# Supplementary material for: Characterization of mammalian Lipocalin UTRs in silico: Predictions for their role in post-transcriptional regulation
Source: PLoS One. 2019 Mar 6;14(3):e0213206. doi: 10.1371/journal.pone.0213206 (PMC6402760; doi:10.1371/journal.pone.0213206)
Supplement: S5 File — (ZIP) [file pone.0213206.s005.zip › S5 File/Data_Figure 4.txt]

------------------------------------------------
APOD_hum
------------------------------------------------

>exon1
CTCTCTCGCACACATACCCACACACACACACACACACACACACGCGCGCG
CGAAAACAATATCTCATTTCTTCTTCAGGGAGCAGCTGTGAAGGAAATCG
GGGGAGGAGGATGGACACAACATCCCATCTTTGTGTTTCGATACAGACTA
AGCTTTTAGGCCAACCCTCCTGACTGGATGGGGGCGGCGGGCGTGGCATG
CATGAAAAGTAAACATCAGAGACCTGAAGAAGCTTATAAAATAGCTTGGG
AGAGGCCAGTCACCAAGACAGGCATCTCAAATCGGCTGATTCTGCATCTG
GAAACTGCCTTCATCTTGAAAGAAAAG


>exon2
TTTACCAGGAAGTAACCCGGGCAAATTCACCTCGTTGGTATGAAGAGAGT
GTCAGCAGAGGTCGCCTCCAGAGGAGGTGCTGTGGAGACTGAGCGCATAG
CACCCTTAAAATCCTGGGACCAGGGCTTCTCCACGG


>exon3
ATGGAGTTTTTGCTCTGTTGCCCAAGCTAGAGTGCAATGGTGTGATCTTG
GCTTACTGCAACCTCTGCCTCCCATGTTCAAGCAATTATCCTGCATCAGC
CTCCCGAGTAGCTGTGATTACAG

 
>exon4
CTCCAGGTCCCTTCTCCAGCCACCCAGCCCCAAG


 

------------------------------------------------------------------------------------
PTGDS HUM
------------------------------------------------------------------------------------

>Exon1
GGCACAGAGAGTGTGCAGGGTGGTCCTTGTCCCTGCCCAAGCTGCAAGAGGCTCTGCGAAGGTCCCTCCTGCCCCTGTCCACCTTGCACAGTCCTAGCCG
GGGGAGGAGGGGAGAAATCTGGCGTGCCAGGAGCTGGCAACTGCCCAGCCCTTCCTGGATGTG


>Exon2
GGACTGAGGAGTCCGTCCTGAACCGAAGCATGATCCTGTTAGCTCTTCCAGCTCTCCAGGCGCCAACGACCATATGGTCTCGGTAACGACTG

>Exon3
CTCCCCACCCGGGCTCACCTTCAGACCAGCGGCAGCGCTCACCCACCACGCCTGCCAGGGAAGCTCAGTCCCAACAGAATCCAGAGAGGGCCC
ACCACATGTGCCTGCCTGTGACGGCCTGTGACAGGGCCCCAGCCAGGGCCAACGAGCTGGAGGGGCCCAAGGAGCTGGGTGCAGCGCTGGG

>Exon4
TCCTCCTGCACACCTCCCTCGCTCTCCCACACCACTGGCACCAGGCCCCGGACACCCGCT
CTGCTGCAGGAGA


-------------------------------------------------------------------------------
RBP4_HUM
-------------------------------------------------------------------------------


>Exon1
GCGCCAATTTGGCATGGCCAGGGCCTGGGCACTCACGCACCAGGGAGCCTCGCGGGTCCGCTCTCGCTCTGTGAGGCCACGGTCTTCCCGCCAGGTTGAC
TCGAGCCTCCTGCCAGAGCCACTGGCCCCGGAGGCCACCCTAGACCGCAGCTGGCGGCCGCTGGCACGAGTGCAGGGTAACTGAGCCAGGGCCGCTGGCG
CATTTGGCCTGGCCGAGGCCACCCCGCGCGGCCGCTCCACTGTGCCCGAGGCTGTCCTGGAGGTGAGGCCGGCCCACAGGGACCCTGCCCGTGCCCGGGC
TCCG

>Exon2
ATAAAGCAGCGGGGCGGCCGCGGCGCGCTCGCCTCCCTCGCTCCACGCGCGCCCGGACTCGGCGGCCAGGCTTGCGCGCGGTTCCCCTCCCGGTG

>Exon3
GGCGGATTCCTGGGCAAG


----------------------------------------------------------------
APOM_HUM
----------------------------------------------------------------

>EXON 1
CACAGCTAGTTTTCCCTCTAACGACTTCTTCAAGATCAGGGGCTATGTCTTATTCGTTTTTTTATGTCCCCGGGGATTAGCTAGTTCTTGGGAAACAACT
GGGACTTGGGATTCAAAACAGTTTGCTAAGTGAATGAATGAGAGGCCCAGTCAAGCTACTTCCCTTCAGTGCTGCACAGTGCAACAAATAACCAGCTCAG
ATACAGGTTCAAAGACCACAGGCTTCTCCCTGGACAGCTCAGCTCTCCTCATAACTCCTGAGAAACCCTGGACATGCCAGGGTGTACTATGGAGTGGTTG
CATCCGGAAGAGGGGGAGGAAGTCCCAAACACTAAGTAATCCAGGTTTGGGTTGGAAAACAAGGTTGAAGTTACTCATTAGCAGGTGAAAGGGTCAAGGG
TCGAACGCAAGGGAGCTGAAAGCAGAGTGGACTGAGCAGCCAGTAGGGGAGAGAGCAGTTAAGGCACACAGAGCACCAGCTCCCTCCTGCCTGAAG
